# Supplementary material for: Courtship song differs between African and European populations of Drosophila melanogaster and involves a strong effect locus
Source: G3 (Bethesda). 2025 Mar 7;15(5):jkaf050. doi: 10.1093/g3journal/jkaf050 (PMC12060230; doi:10.1093/g3journal/jkaf050)
Supplement: jkaf050_Supplementary_Data [file jkaf050_supplementary_data.zip]

Archive with 2 entries (2 files):
- Supplemental_Figures_G3-2025-405744.pdf
- Supplemental_Tables_G3-2025-405744.xlsx
