# Supplementary material for: Courtship song differs between African and European populations of Drosophila melanogaster and involves a strong effect locus
Source: G3 (Bethesda). 2025 Mar 7;15(5):jkaf050. doi: 10.1093/g3journal/jkaf050 (PMC12060230; doi:10.1093/g3journal/jkaf050)
Supplement: jkaf050_Supplementary_Data [file jkaf050_supplementary_data.zip › Supplemental_Tables_G3-2025-405744.xlsx]

## Sheet: Contents
Supplementary Table Titles (see tabs for full legends)
Table S1	Courtship song recording date and time information for each RIL.
Table S2	Genes with annotated courtship-related functions, used to identify genetic candidates within QTLs.
Table S3	Raw individual-level song recording data for inbred France and Zambia strains.
Table S4	Raw individual-level song recording data for RILs.
Table S5	Mean song trait values for each France and Zambia inbred strain, and statistical comparisons between populations and between RIL parental strains.
Table S6	LOD scores and p-values at each chromosomal window for all mapped traits.
Table S7	QTL peak summaries for all mapped traits.
Table S8	Genes within QTLs identified by functional and population genetic criteria.
Table S9	Locations of top 1% outlier windows for population genetic statistics within QTL intervals.
Table S10	QTL peak summaries for residually mapped traits.

## Sheet: Table S1
Table S1. Courtship song recording date and time information for each RIL.
Groups are numbered 1-6 based on time since light on the recording occurred. (1 and 4 0-30 min, 2 and 5 30-60min, 3 and 6 60-90min).
RIL	date1	group1	date2	group2	date3	group3	date4	group4
3	06/23/23	1	07/07/23	1	07/26/23	6
5	06/19/23	1	06/23/23	1	07/07/23	1
8	06/19/23	1	06/23/23	1	07/07/23	1
10	06/23/23	2	07/19/23	2	07/26/23	6
11	06/23/23	2	07/07/23	1	07/19/23	3
12	06/19/23	1	06/23/23	2	07/07/23	2
13	06/19/23	1	06/23/23	2	07/07/23	2
14	06/23/23	3	07/07/23	2	07/19/23	3
15	06/23/23	3	07/07/23	2	07/19/23	3
16	06/19/23	2	06/23/23	3	07/07/23	3
17	06/23/23	3	07/07/23	3	07/19/23	3
18	06/21/23	5	06/24/23	1	07/07/23	5
19	06/23/23	5	07/08/23	3	07/18/23	4
20	06/19/23	2	06/23/23	5	07/05/23	4
21	06/20/23	1	06/23/23	5	07/05/23	4
23	06/23/23	6	07/18/23	4	07/26/23	6
24	06/23/23	6	07/05/23	4	07/18/23	4
25	06/20/23	1	06/23/23	6	07/05/23	4
27	06/23/23	6	07/05/23	5	07/18/23	4
28	06/21/23	6	06/24/23	4	07/05/23	5
31	06/21/23	6	06/24/23	4	07/05/23	5
32	06/24/23	4	07/05/23	5	07/18/23	5
33	06/24/23	4	07/05/23	6	07/26/23	6	07/28/23	1
34	06/24/23	5	07/05/23	6	07/18/23	5
36	06/24/23	1	07/05/23	6	07/18/23	5
38	06/20/23	1	06/24/23	1	07/05/23	6
40	06/24/23	1	07/08/23	1	07/28/23	1
41	06/24/23	2	07/08/23	1	07/18/23	5
42	06/24/23	2	07/08/23	1	07/18/23	6
43	06/24/23	2	07/08/23	1	07/18/23	6
44	06/20/23	1	06/24/23	2	07/08/23	2
45	06/20/23	2	06/24/23	3	07/08/23	2
46	06/20/23	2	06/24/23	3	07/08/23	2
47	06/21/23	6	06/24/23	3	07/08/23	2
48	06/20/23	2	06/24/23	3	07/08/23	3
49	06/25/23	3	07/08/23	3	07/27/23	1
50	06/20/23	2	06/24/23	5	07/08/23	3
51	06/20/23	3	06/24/23	5	07/09/23	3
53	06/20/23	3	06/24/23	5	07/18/23	4
55	06/20/23	3	06/24/23	6	07/07/23	4
56	06/21/23	6	06/24/23	6	07/07/23	4
57	06/24/23	6	07/07/23	4	07/28/23	1
58	06/24/23	6	07/07/23	5	07/18/23	6
59	06/25/23	4	07/07/23	5	07/18/23	6
60	06/25/23	4	07/07/23	5	07/20/23	1
62	06/20/23	3	06/25/23	4	07/20/23	1
63	06/22/23	4	06/25/23	4	07/07/23	6
64	06/25/23	5	07/07/23	6	07/20/23	1
65	06/25/23	1	07/07/23	6	07/20/23	1
68	06/22/23	4	06/25/23	1	07/07/23	6
69	06/22/23	4	06/25/23	1	07/09/23	1
73	06/21/23	5	06/25/23	1	07/09/23	1
74	06/21/23	4	06/25/23	2	07/09/23	1
76	06/21/23	4	06/25/23	2	07/09/23	1
78	06/25/23	2	07/09/23	2	07/20/23	2
79	06/25/23	2	07/09/23	2	07/20/23	2
80	06/21/23	4	07/09/23	2	07/20/23	2
81	06/25/23	3	07/09/23	2	07/20/23	2
83	06/21/23	4	06/25/23	3	07/09/23	3
84	06/25/23	3	07/09/23	3	07/20/23	3
85	06/26/23	3	07/20/23	3	07/28/23	2
86	06/26/23	1	07/09/23	3	07/20/23	3
88	06/26/23	1	07/10/23	3	07/20/23	3
90	06/21/23	5	06/26/23	1	07/08/23	4
91	06/22/23	4	06/26/23	1	07/08/23	4
92	06/28/23	3	07/08/23	4	07/19/23	4
93	06/22/23	5	06/26/23	2	07/08/23	4
94	06/21/23	5	06/26/23	2	07/08/23	5
96	06/26/23	2	07/08/23	5	07/19/23	4
97	06/21/23	1	06/26/23	2	07/08/23	5
98	06/26/23	3	07/08/23	5	07/19/23	4
99	06/25/23	5	07/08/23	6	07/19/23	4
100	06/26/23	3	07/08/23	6	07/19/23	5
101	06/26/23	3	07/08/23	6	07/19/23	5
102	06/28/23	1	07/08/23	6	07/28/23	2
103	06/28/23	1	07/10/23	1	07/19/23	5
104	06/21/23	1	06/28/23	1	07/10/23	1
105	06/28/23	1	07/10/23	1	07/19/23	5
106	06/28/23	2	07/10/23	1	07/19/23	6
107	06/28/23	2	07/10/23	2	07/19/23	6
108	06/21/23	1	06/28/23	2	07/10/23	2
109	06/28/23	2	07/10/23	2	07/19/23	6
110	06/28/23	3	07/10/23	2	07/19/23	6
111	06/21/23	1	06/28/23	3	07/10/23	3
113	06/26/23	4	07/10/23	3	07/21/23	1
114	06/26/23	4	07/10/23	3	07/21/23	1
115	06/26/23	4	07/21/23	1	07/28/23	2
117	06/21/23	2	06/26/23	4	07/09/23	4	07/11/23	3
118	06/26/23	5	07/09/23	4	07/21/23	1
119	06/26/23	5	07/09/23	4	07/21/23	2
121	06/26/23	5	07/09/23	4	07/21/23	2
122	06/26/23	5	07/09/23	5	07/21/23	2
123	06/26/23	6	07/09/23	5	07/21/23	2
124	06/21/23	2	06/26/23	6	07/21/23	3
125	06/26/23	6	07/09/23	5	07/21/23	3
126	06/21/23	2	06/26/23	6	07/09/23	5
127	06/21/23	2	06/28/23	3	07/09/23	6
128	06/29/23	1	07/09/23	6	07/21/23	3
129	06/29/23	1	07/09/23	6	07/21/23	3
130	06/21/23	3	06/29/23	1	07/09/23	6
131	06/22/23	5	06/29/23	1	07/11/23	1			missing
132	06/29/23	2	07/11/23	1	07/20/23	4			missing
133	06/29/23	2	07/11/23	1	07/20/23	4			missing
135	06/29/23	2	07/11/23	1	07/20/23	4			missing
136	06/29/23	2	07/11/23	2	07/20/23	4
137	06/22/23	5	06/29/23	3	07/11/23	2
140	06/22/23	5	06/29/23	3	07/11/23	2
141	06/22/23	6	06/29/23	3	07/11/23	2
142	06/28/23	4	07/11/23	3	07/20/23	5
143	06/28/23	4	07/11/23	3	07/20/23	5
144	07/28/23	2	07/28/23	3	07/20/23	5
145	06/28/23	4	07/28/23	3	07/20/23	5
146	06/22/23	6	06/28/23	4	07/11/23	3
147	06/22/23	6	06/28/23	5	07/12/23	3
148	06/22/23	6	06/28/23	5	07/10/23	4
149	06/23/23	4	06/28/23	5	07/10/23	4
151	06/28/23	5	07/10/23	4	07/20/23	6
152	06/23/23	4	06/28/23	6	07/10/23	4
153	06/23/23	4	06/28/23	6	07/10/23	5
154	06/23/23	4	06/28/23	6	07/10/23	5
155	06/23/23	5	06/29/23	3	07/10/23	5
157	06/22/23	1	06/30/23	1	07/10/23	5
158	06/22/23	1	06/30/23	1	07/10/23	6
160	06/30/23	1	07/10/23	6	07/20/23	6
162	06/22/23	1	06/30/23	1	07/10/23	6
163	06/22/23	1	06/30/23	2	07/10/23	6
165	07/12/23	1
166	06/30/23	2	07/12/23	1	07/20/23	6
167	06/30/23	2	07/12/23	1	07/20/23	6
168	06/30/23	2	07/12/23	1	07/22/23	1
169	07/12/23	2	07/28/23	3	07/29/23	2
170	06/22/23	2	07/12/23	2	07/22/23	1
171	06/22/23	2	06/29/23	6	07/12/23	2
172	06/29/23	6	07/12/23	2	07/22/23	1
173	06/22/23	2	06/29/23	4	07/12/23	3
176	06/22/23	2	06/29/23	4	07/12/23	3
177	06/22/23	3	06/29/23	4	07/12/23	3
178	06/29/23	4	07/13/23	3	07/22/23	1
179	06/29/23	5	07/11/23	4	07/22/23	2
182	06/29/23	5	07/11/23	4	07/22/23	2
183	06/29/23	5	07/11/23	4	07/22/23	2
184	06/22/23	3	06/29/23	5	07/11/23	4
186	06/22/23	3	06/29/23	6	07/11/23	5
188	06/22/23	3	06/29/23	6	07/11/23	5
190	06/28/23	6	07/11/23	5	07/22/23	2
191	06/30/23	3	07/01/23	1	07/11/23	5
194	07/01/23	1	07/11/23	6	07/22/23	3
195	07/01/23	1	07/11/23	6	07/22/23	3
197	07/01/23	1	07/11/23	6	07/22/23	3
198	06/30/23	3	07/01/23	2	07/11/23	6
199	06/30/23	3	07/01/23	2	07/13/23	1
200	06/30/23	3	07/01/23	2	07/13/23	1	07/21/23	4
201	07/01/23	3	07/13/23	1	07/21/23	4
203	07/01/23	2	07/02/23	3	07/13/23	1	07/21/23	4
205	07/01/23	3	07/13/23	2	07/21/23	4
206	06/30/23	6	07/01/23	3	07/02/23	3
207	07/01/23	3	07/13/23	2	07/21/23	5
208	07/13/23	2	07/21/23	5
210	06/30/23	4	06/30/23	5	07/13/23	2
212	06/30/23	4	07/13/23	3	07/21/23	5
214	06/30/23	4	07/13/23	3	07/21/23	5
215	06/30/23	5	07/13/23	3	07/21/23	6
216	07/12/23	4	07/21/23	6	07/27/23	3
217	06/30/23	5	07/12/23	4	07/21/23	6
218	06/30/23	5	07/12/23	4	07/21/23	6
219	06/30/23	6	07/12/23	4	07/23/23	1
222	06/30/23	4	07/12/23	5	07/23/23	1
226	07/01/23	6	07/12/23	5	07/23/23	1
227	07/01/23	6	07/12/23	5	07/23/23	1
228	07/02/23	1	07/12/23	5	07/23/23	2
230	07/02/23	1	07/12/23	6	07/23/23	2
231	07/02/23	1	07/12/23	6	07/23/23	2
232	07/02/23	1	07/12/23	6	07/23/23	2
233	07/02/23	2	07/12/23	6	07/23/23	3
234	07/02/23	2	07/14/23	1	07/23/23	3
235	07/02/23	2	07/14/23	1	07/22/23	3
236	07/02/23	2	07/14/23	1	07/23/23	3
237	07/02/23	3	07/14/23	1	07/22/23	4
238	07/02/23	3	07/14/23	2	07/22/23	4
241	07/03/23	3	07/14/23	2	07/22/23	4
242	07/03/23	3	07/14/23	2	07/22/23	4
243	06/30/23	6	07/14/23	2	07/22/23	5
244	06/30/23	6	07/14/23	3	07/22/23	5
245	07/01/23	4	07/14/23	3	07/22/23	5
246	07/01/23	4	07/14/23	3	07/22/23	5
247	07/01/23	4	07/14/23	3	07/22/23	6
248	07/01/23	4	07/13/23	4	07/22/23	6
249	07/01/23	5	07/13/23	4	07/22/23	6
251	07/01/23	5	07/13/23	4	07/22/23	6
252	07/01/23	5	07/13/23	4	07/25/23	1
253	07/01/23	5	07/13/23	5	07/25/23	1
254	07/01/23	6	07/13/23	5	07/25/23	1
257	07/01/23	6	07/13/23	5	07/25/23	1
258	07/03/23	1	07/13/23	5	07/25/23	2
259	07/03/23	1	07/13/23	6	07/25/23	2
262	07/03/23	1	07/13/23	6	07/25/23	2
263	07/03/23	1	07/13/23	6	07/25/23	2
264	07/03/23	2	07/13/23	6	07/25/23	3
265	07/03/23	2	07/15/23	1	07/25/23	3
266	07/03/23	2	07/06/23	1	07/15/23	1
267	07/03/23	2	07/06/23	1	07/15/23	1
270	07/03/23	3	07/15/23	1	07/23/23	3
271	07/03/23	3	07/15/23	2	07/24/23	3
273	07/04/23	3	07/06/23	1	07/15/23	2
275	07/04/23	3	07/06/23	1	07/15/23	2
276	07/02/23	4	07/15/23	2	07/23/23	4
278	07/02/23	4	07/06/23	2	07/15/23	3
281	07/02/23	4	07/15/23	3	07/23/23	4
282	07/02/23	4	07/06/23	2	07/15/23	3
283	07/02/23	5	07/15/23	3	07/23/23	4
285	07/02/23	5	07/06/23	2	07/14/23	4
286	07/02/23	5	07/06/23	2	07/14/23	4
287	07/02/23	5	07/23/23	4	07/27/23	3
291	07/02/23	6	07/06/23	3	07/14/23	4
292	07/02/23	6	07/06/23	3	07/14/23	4
293	07/02/23	6	07/07/23	3	07/14/23	5
297	07/02/23	6	07/14/23	5	07/23/23	5
298	07/04/23	1	07/14/23	5	07/23/23	5
299	07/04/23	1	07/14/23	5	07/23/23	5
300	07/14/23	6	07/23/23	5	07/28/23	6
301	07/04/23	1	07/14/23	6	07/23/23	6
302	07/14/23	6	07/23/23	6	07/28/23	6
303	07/04/23	1	07/23/23	6	07/27/23	4
304	07/04/23	2	07/14/23	6	07/23/23	6
305	07/04/23	2	07/16/23	1	07/24/23	1
306	07/04/23	2	07/16/23	1	07/24/23	1
307	07/04/23	2	07/07/23	3	07/16/23	1
308	07/04/23	3	07/05/23	6	07/16/23	1
309	07/04/23	3	07/16/23	2	07/24/23	1
310	07/16/23	2	07/24/23	1	07/27/23	4
311	07/05/23	3	07/16/23	2	07/24/23	2
313	07/05/23	3	07/16/23	2	07/24/23	2
314	07/03/23	4	07/16/23	3	07/24/23	2
315	07/03/23	4	07/05/23	6	07/16/23	3
316	07/03/23	4	07/16/23	3	07/24/23	2
317	07/03/23	4	07/16/23	3	07/24/23	3
318	07/03/23	5	07/15/23	4	07/24/23	3
319	07/03/23	5	07/15/23	4	07/24/23	3
320	07/03/23	5	07/15/23	4	07/25/23	3	07/27/23	4
324	07/03/23	5	07/15/23	4	07/24/23	4
325	07/03/23	6	07/15/23	5	07/24/23	4
326	07/03/23	6	07/15/23	5	07/24/23	4
327	07/15/23	5	07/24/23	4	07/25/23	3
329	07/15/23	5	07/24/23	5	07/27/23	5
330	07/15/23	6	07/24/23	5	07/27/23	5
331	07/03/23	6	07/15/23	6	07/24/23	5
332	07/03/23	6	07/15/23	6	07/17/23	1
333	07/05/23	1	07/15/23	6	07/17/23	1
334	07/17/23	1	07/24/23	5	07/27/23	5
336	07/05/23	1	07/17/23	1	07/24/23	6
337	07/05/23	1	07/17/23	2	07/24/23	6
341	07/05/23	1	07/17/23	2	07/24/23	6
342	07/05/23	2	07/17/23	2	07/26/23	1
343	07/05/23	2	07/17/23	2	07/26/23	1
345	07/05/23	2	07/17/23	3	07/26/23	1
346	07/05/23	2	07/17/23	3	07/26/23	1
349	07/05/23	3	07/17/23	3	07/26/23	2
350	07/17/23	3	07/28/23	3	08/03/23	1
353	07/16/23	4	07/26/23	2	07/27/23	5
354	07/05/23	3	07/16/23	4	07/26/23	2
356	07/06/23	3	07/16/23	4	07/26/23	2
358	07/06/23	3	07/16/23	4	07/26/23	3
359	07/04/23	4	07/16/23	5	07/25/23	3
360	07/16/23	5	07/26/23	3	07/27/23	6
361	07/04/23	4	07/16/23	5	07/25/23	4
362	07/04/23	4	07/16/23	5	07/25/23	4
363	07/16/23	6	07/25/23	4	07/27/23	6
365	07/16/23	6	07/28/23	6	07/29/23	1
366	07/04/23	4	07/16/23	6	07/29/23	1
367	07/16/23	6	07/18/23	1	07/25/23	4
368	07/18/23	1	07/27/23	6	07/29/23	1
372	07/04/23	5	07/18/23	1	07/25/23	5
373	07/04/23	5	07/18/23	1	07/25/23	5
374	07/04/23	5	07/18/23	2	07/25/23	5
375	07/04/23	5	07/18/23	2	07/25/23	5
376	07/18/23	2	07/25/23	6	07/27/23	6
378	07/18/23	2	07/25/23	6	07/28/23	4
379	07/18/23	3	07/24/23	6	07/29/23	1
381	07/04/23	6	07/18/23	3	07/25/23	6
382	07/04/23	6	07/18/23	3	07/25/23	6
383	07/18/23	3	07/27/23	1	07/28/23	4
385	07/17/23	4	07/27/23	1	07/28/23	4
386	07/04/23	6	07/17/23	4	07/27/23	1
387	07/17/23	4	07/27/23	1	07/28/23	4
388	07/04/23	6	07/17/23	4	07/27/23	2
389	07/05/23	4	07/17/23	5	07/27/23	2
390	07/27/23	2	07/29/23	2	08/03/23	1
393	07/05/23	4	07/17/23	5	07/27/23	2
394	07/05/23	4	07/17/23	5	07/27/23	3
395	07/17/23	5	07/27/23	3	07/28/23	5
396	07/17/23	6	07/26/23	3	07/28/23	5
398	07/17/23	6	07/28/23	5	08/08/23	4
399	07/17/23	6	07/26/23	3	07/28/23	5
401	07/17/23	6	07/26/23	4	07/28/23	6
402	07/05/23	4	07/19/23	1	07/26/23	4
403	07/05/23	5	07/19/23	1	07/26/23	4
405	07/05/23	5	07/19/23	1	07/26/23	4
407	07/05/23	5	07/19/23	1	07/26/23	5
408	07/05/23	5	07/19/23	2	07/26/23	5
409	07/05/23	6	07/19/23	2	07/26/23	5
410	07/05/23	6	07/19/23	2	07/26/23	5

## Sheet: Table S2
Table S2: Genes with annotated courtship-related functions, used to identify genetic candidates within QTLs.
5-HT1A
5-HT7
Adar
amn
ato
btv
cac
CaMKII
CASK
CheB42a
clt
Desat1
dlg1
dnc
dsf
dsx
egh
fez
fipi
Fmr1
fne
FoxP
fru
gb
Gr10b
Gr23a
Gr28a
Gr28b
Gr2a
Gr32a
Gr33a
Gr39a
Gr43a
Gr47a
Gr59e
Gr59f
Gr66a
Gr68a
Gr77a
Gr8a
Gr93a
Gr93b
Gr93c
Gr93d
Gr98a
Gr9a
hec
Ir84a
jhamt
Jhe
ken
Ktl
lig
lncRNA:sphinx
lov
mGluR
mil
natalisin
Nlg2
nonA
NPF
Nrg
Oamb
orb2
Orcokinin
pain
Pal1
para
Pde1c
per
ple
portabella
Poxn
ppk23
ppk25
ppk25
ppk29
pros
qtc
retn
slo
ss
Syn
Tbh
TfAP-2
tilB
tipE
tko
to
twz
w
y

## Sheet: Table S3
Table S3: Raw individual-level song recording data for inbred France and Zambia strains.
Inbred Strain	Population	Pulse Train per Min.	Pulses per Min.	All Pulses per Min.	Sine Train per Min.	Sines per Min.	Bouts per Min.	SongPerMinNew	Song2Bout	NullToSine	NullToPulse	SineToNull	PulseToNull	SineToPulse	PulseToSine	Median Pulse Train Length	Median Sine Train Length	Sine2PulseOld	Sine2PulseNew	Number of Slow Pulses	Number of Fast Pulses	Slow to Total Pulses	Mode Pulse Carrier Freq.	Mode Sine Carrier Freq.	ModePeak2PeakIPI	ModeEnd2PeakIPI	SkewnessIPI	Median Pulse Amplitudes	Median Sine Amplitudes	PulseFrameTotal	SineFrameTotal	PulsesInTrain	PulseTrainCount	AmbientPerMin	NumAmbient	OtherPerMin	NumOther
FR126N	FR	6.45113	145.35	218.574	40.702	6.08747	10.641	13.4932	1.26803	0.00373688	0.00448746	0.0251936	0.111198	0.0286836	0.101801	0.9984	0.0592	0.260548	0.451153	5861	692	0.8944	185.2	299.45	33.8	29.6	5.39615	0.0574674	0.0182407	1113528	915320	6573	4371	0.000904488	136	0.0284249	4274
FR126N	FR	8.21518	154.159	241.134	67.1184	12.9812	7.18413	23.2807	3.24057	0.00427207	0.00505491	0.0107565	0.0777027	0.0306305	0.231607	1.0288	0.1072	0.354181	0.557596	4750	2481	0.656894	197.9	298.15	38.6	35	4.10067	0.0886762	0.0143895	1548330	1951484	7250	4635	0.0112352	1689	0.0823713	12383
FR126N	FR	4.95572	89.8016	179.038	35.2554	4.99073	10.3106	10.3777	1.00651	0.00339352	0.00477895	0.0306544	0.153406	0.0337198	0.137806	0.9464	0.082	0.284757	0.48091	3277	2093	0.610242	203.4	299.45	35.4	31	4.85478	0.0308415	0.0076456	809828	750264	5383	2700	0.00209537	315	0.0472755	7107
FR126N	FR	5.25535	123.168	179.746	34.9248	5.49481	8.38196	12.1495	1.44948	0.0019027	0.00395762	0.0250333	0.0862821	0.029145	0.156568	1.144	0.0772	0.261431	0.452267	4111	1278	0.76285	203.7	296.75	35	30.8	5.12095	0.0515186	0.0100002	1000350	825996	5404	3703	0.00175622	264	0.029277	4401
FR126N	FR	9.2135	230.836	329.025	93.8313	12.6125	8.38196	25.86	3.0852	0.00738156	0.00725801	0.0145651	0.0541209	0.0326533	0.181044	1.15	0.08	0.290494	0.487721	8377	1500	0.848132	183.8	299.85	34.6	30.2	4.59004	0.0458595	0.00906583	1991408	1895944	9892	6940	0.0153603	2309	0.0818039	12297
FR126N	FR	3.35943	75.737	113.356	36.8207	10.415	3.99141	14.6607	3.67307	0.00173682	0.00108946	0.00861299	0.0350877	0.0163328	0.224083	1.0472	0.1328	0.538204	0.710402	3041	360	0.894149	183.7	299.35	36.8	32.2	5.05975	0.0645438	0.0160463	638228	1565612	3408	2277	0.00258776	389	0.0261703	3934
FR126N	FR	4.5236	82.6554	134.045	41.81	4.39882	8.74784	9.43155	1.07816	0.00322004	0.00332344	0.0318683	0.173005	0.0283945	0.134974	0.9196	0.064	0.27278	0.466395	3448	577	0.856646	187	299.45	34.4	30.6	3.9081	0.0444979	0.0108439	756534	661244	4030	2485	0.00669226	1006	0.0517619	7781
FR126N	FR	7.84977	177.85	260.207	67.1887	10.9275	9.67916	21.597	2.23129	0.00360257	0.00686406	0.015494	0.0825175	0.028436	0.193706	1.1758	0.08	0.306251	0.505975	4572	3238	0.585403	197.8	299.15	34.2	30.2	4.2474	0.0557207	0.0100796	1603864	1642660	7823	5347	0.015806	2376	0.0550814	8280
FR126N	FR	4.956	118.512	164.712	57.3765	11.0375	4.85621	17.898	3.68559	0.00191665	0.0023035	0.0105865	0.0346133	0.0226767	0.24013	1.2664	0.0824	0.416451	0.616691	3698	1239	0.749038	189.8	298.55	35	30.6	4.53992	0.174988	0.0244631	1031284	1659196	4952	3563	0.0104908	1577	0.0897734	13495
FR126N	FR	5.65449	127.226	176.487	62.3325	5.12734	9.81221	12.2696	1.25044	0.00351449	0.00354644	0.0278389	0.11689	0.0296517	0.115345	1.0806	0.0416	0.234994	0.417888	2530	2732	0.480806	202.1	299.95	34.4	30.2	4.42498	0.0808088	0.0175116	1073650	770756	5306	3825	0.0113689	1709	0.0648271	9745
FR126N	FR	9.67971	276.421	343.048	126.368	41.9412	0.0997909	56.4412	565.595	0.0214133	0.00214133	0.000174467	0	0.0153373	0.231524	1.2508	0.1136	0.590228	0.743095	8509	1785	0.826598	204.3	73.35	34.6	30.4	5.07001	0.0816876	0.0223382	2179560	6304368	10313	8310	0.00380536	572	0.0110967	1668
FR126N	FR	10.5751	299.063	372.89	80.6104	16.2465	7.64868	32.578	4.25929	0.00383864	0.00855276	0.0100457	0.0284515	0.0230725	0.162547	1.3244	0.0912	0.2999	0.498697	8259	2931	0.73807	192.8	298.45	36.8	32.2	4.92273	0.0620544	0.0106812	2455474	2442712	11213	8993	0.00524101	788	0.0603447	9073
FR126N	FR	6.91883	163.391	235.107	38.4527	3.32445	9.48013	11.4435	1.2071	0.00190039	0.00556434	0.0351508	0.128519	0.0359497	0.0942472	1.0084	0.032	0.149054	0.29051	5881	1167	0.834421	192.3	291.75	34.4	30.4	5.42385	0.104952	0.0280914	1220406	499712	7068	4912	0.00437084	657	0.0385925	5801
FR126N	FR	4.05816	83.8576	151.316	10.9105	0.969355	5.88766	5.41263	0.919318	0.000857867	0.00447131	0.0463847	0.255034	0.0395634	0.0447427	0.9306	0.0344	0.0857052	0.179091	3581	953	0.78981	198.2	299.85	34.4	31	5.14228	0.134479	0.0425219	667888	145708	4549	2521	0.00290724	437	0.0469084	7051
FR126N	FR	9.71298	280.146	344.678	158.069	16.759	2.99373	31.3468	10.4708	0.0199686	0.0053686	0.0136232	0.010475	0.0287513	0.186358	1.2416	0.0544	0.332203	0.534631	8185	2158	0.791356	197.9	73.05	34.6	30.2	5.15574	0.0791274	0.00987312	2192758	2519116	10362	8422	0.00586105	881	0.0634005	9530
FR126N	FR	9.67971	278.217	344.877	134.951	40.9199	0.133054	55.4854	417.013	0.019802	0.0049505	0.000243696	0	0.0152067	0.225721	1.2572	0.1184	0.580853	0.73749	8443	1911	0.815434	204.3	73.55	34.6	30.2	5.10282	0.0816583	0.0208123	2189404	6150852	10368	8364	0.00409808	616	0.0126801	1906
FR126N	FR	8.81486	240.296	306.125	65.995	7.54677	10.0123	20.0087	1.9984	0.00277885	0.00642609	0.0242958	0.0573466	0.0316901	0.140371	1.192	0.0592	0.205633	0.377174	7418	1772	0.807182	193.9	299.85	34.4	30.2	5.15041	0.0876113	0.0191657	1873208	1134388	9203	7224	0.00556168	836	0.0370623	5571
FR126N	FR	0.931566	15.6037	24.5534	0.765215	0.0607115	1.13119	1.05548	0.933071	6.81865e-05	0.000761416	0.0879121	0.276596	0	0.00851064	0.9784	0.0448	0.025728	0.0575204	393	343	0.533967	203.7	NA	40	36.2	4.12102	0.11581	NA	149498	9124	738	469	0.00561601	844	0.020714	3113
FR126N	FR	0.332702	3.79281	12.0438	0.0332702	0.000718637	0.365972	0.363164	0.992327	0	NA	NA	NA	NA	NA	0.9326	0.0216	0.000860242	0.00197882	177	185	0.48895	208.4	NA	38.2	35.4	2.93302	0.112203	NA	54470	108	362	114	0.00322721	485	0.0125495	1886
FR126N	FR	4.29186	114.583	138.67	45.8464	5.6335	1.99621	13.458	6.74175	0.000648394	0.00100206	0.0070738	0.0337224	0.0481019	0.274968	1.4876	0.0616	0.235524	0.418599	3497	664	0.840423	182.5	292.35	38.8	35	3.6276	0.168071	0.0255093	1175898	846628	4168	3444	0.00789835	1187	0.0260972	3922
FR126N	FR	6.68732	175.534	237.683	68.0376	10.3745	7.58561	20.5296	2.70638	0.00252496	0.0043507	0.0138862	0.0514071	0.0261726	0.186116	1.32	0.0536	0.305697	0.505344	5078	2045	0.712902	184.7	299.45	37.4	33.8	4.39518	0.163609	0.0274469	1526150	1559128	7144	5276	0.0138071	2075	0.0509168	7652
FR126N	FR	9.6151	222.744	311.476	98.746	17.4679	8.18448	31.4112	3.8379	0.00589446	0.00717315	0.00993	0.0447719	0.0282301	0.23066	1.302	0.0928	0.352721	0.556106	7241	2102	0.775019	192.3	299.85	36.6	32.8	4.05567	0.0680948	0.0137322	2095452	2625160	9362	6695	0.0126626	1903	0.0839208	12612
FR126N	FR	8.64633	226.9	284.498	72.7622	16.6487	8.08099	30.2906	3.74837	0.00483498	0.00522914	0.0110592	0.0325153	0.0261109	0.229141	1.427	0.12	0.346432	0.549632	6972	1570	0.816202	191.8	299.45	37.6	34.4	4.35745	0.0657771	0.0108335	2051100	2503172	8555	6823	0.00584625	879	0.0797524	11991
FR126N	FR	9.58183	277.507	339.489	74.3257	13.607	8.55045	29.6457	3.46715	0.00479691	0.00581365	0.0108552	0.0480519	0.0329568	0.184935	1.455	0.1	0.266793	0.458988	5965	4152	0.589602	204.1	298.85	36	31.6	4.34986	0.0670732	0.0112348	2410366	2044928	10204	8341	0.00891642	1340	0.0838077	12595
FR126N	FR	6.2548	133.68	193.034	34.0022	7.29017	9.14931	14.938	1.63269	0.00194722	0.0050692	0.019045	0.106174	0.0238746	0.163704	1.0848	0.1064	0.290754	0.488028	4468	1323	0.771542	181.3	245.35	37.8	34.8	4.77483	0.133311	0.0256409	1149354	1095600	5802	4018	0.00911604	1370	0.030928	4648
FR126N	FR	5.2567	135.377	186.38	50.3379	14.2031	7.38599	21.5265	2.91451	0.00353247	0.00279084	0.0112317	0.0400763	0.017924	0.210878	1.1904	0.136	0.468259	0.659795	3965	1620	0.709937	195.4	299.05	36.6	32	4.89746	0.0681427	0.0116421	1100598	2134504	5602	4069	0.00612838	921	0.0586088	8808
FR126N	FR	9.71298	280.811	347.272	167.748	37.6142	0.133054	52.3308	393.304	0.0189573	0.0035545	0.000335843	0	0.0161205	0.217857	1.2732	0.1136	0.550948	0.718776	8409	2011	0.807006	202.9	73.65	34.6	30.2	5.10622	0.0807328	0.0175443	2212130	5653948	10440	8442	0.0045172	679	0.0171042	2571
FR126N	FR	1.76277	38.149	58.7702	14.0689	2.17937	1.72951	4.55266	2.63234	0.000320635	0.000850917	0.0170732	0.0590909	0.0329268	0.209091	1.2404	0.088	0.282915	0.478703	1229	535	0.696712	190	299.85	36.8	32.6	4.58161	0.140539	0.0175892	356780	327628	1767	1147	0.00374506	563	0.026987	4057
FR126N	FR	7.64825	192.137	256.682	63.946	16.9873	7.78126	27.0067	3.47074	0.00544593	0.00238112	0.00876678	0.0356789	0.0226997	0.189296	1.1282	0.1176	0.43063	0.629003	6967	744	0.903514	193.8	299.95	35	30.8	5.42973	0.0845169	0.0181873	1506530	2554232	7719	5778	0.0056331	847	0.0214284	3222
FR126N	FR	6.58545	142.385	217.553	118.605	14.3809	9.04668	22.2501	2.45947	0.00544051	0.00529347	0.0142607	0.0478132	0.0187835	0.183099	1.0318	0.0628	0.451402	0.64633	5647	880	0.865175	168.3	299.15	35.4	30.2	4.87032	0.063428	0.0153011	1182984	2161900	6541	4281	0.0050821	764	0.0634531	9539
FR126N	FR	1.09757	30.7986	37.7167	6.15307	0.773571	1.62973	2.2825	1.40054	0.00027906	0.000546493	0.0291595	0.0864486	0.035163	0.119159	1.4968	0.0584	0.179742	0.338913	899	235	0.792769	197.8	241.65	34.6	30.4	5.33817	0.0715328	0.0129625	226840	116292	1134	926	0.00157652	237	0.0226566	3406
FR126N	FR	3.05991	67.4842	104.037	17.794	2.32085	5.45461	6.01005	1.10183	0.00100623	0.00234787	0.0421445	0.092623	0.0352638	0.157377	1.09	0.0728	0.211945	0.38616	2506	619	0.80192	186.9	298.65	36.2	31.8	5.09249	0.0605311	0.0131334	554604	348896	3128	2029	0.00166299	250	0.0205878	3095
FR126N	FR	8.14866	267.842	319.893	46.464	9.16093	7.01783	22.4264	3.19564	0.0015194	0.00467508	0.0141417	0.0325742	0.0308942	0.143803	1.426	0.1016	0.228037	0.408488	7322	2274	0.763026	192.5	297.45	34	29.8	5.72348	0.0910791	0.0156636	1994222	1377176	9618	8053	0.00626616	942	0.0327011	4916
FR126N	FR	7.28287	152.342	226.7	71.698	15.0697	5.71988	25.8086	4.51208	0.00260562	0.00442025	0.00710566	0.0564226	0.0313355	0.303721	1.21	0.1064	0.380805	0.583903	4697	2082	0.692875	213.1	299.75	38.8	35	3.72902	0.0613006	0.0101448	1614620	2265772	6817	4581	0.00787481	1184	0.0352371	5298
FR126N	FR	2.72677	44.1603	94.9048	12.1042	1.3081	6.51764	4.26476	0.654341	0.00167891	0.00281502	0.0491637	0.377551	0.0400405	0.0626822	0.8914	0.0432	0.159094	0.306724	2512	336	0.882022	203.7	296.25	34.2	31.6	3.83201	0.129008	0.0379072	444566	196688	2854	1328	0.00178902	269	0.0512632	7708
FR126N	FR	9.11423	251.639	315.572	66.0615	8.41479	9.7795	21.4767	2.19609	0.00299923	0.00628217	0.0218199	0.0497676	0.0318602	0.145201	1.2042	0.0656	0.215961	0.39181	7559	1910	0.798289	195.1	299.45	34.4	30.2	5.15031	0.0854699	0.0174533	1963392	1264864	9487	7565	0.00576791	867	0.0397035	5968
FR126N	FR	3.79087	79.6748	126.196	44.9251	28.0659	0.798078	32.2328	40.388	0.000486643	0.000537869	0.000639507	0.00877785	0.00949787	0.276165	0.9374	0.1352	0.888485	0.870725	3467	326	0.914052	1	119.95	34	30	5.07659	0.0680328	0.0349494	626540	4220024	3795	2396	0.00168261	253	0.0319697	4807
FR126N	FR	10.6743	290.6	365.087	75.8174	9.99712	10.3418	24.8481	2.4027	0.00447934	0.00713461	0.0173457	0.0583695	0.0310361	0.128799	1.2596	0.06	0.223538	0.402329	8221	2728	0.750845	197.9	299.85	35.8	31	5.48064	0.0846176	0.0192973	2233018	1503180	10979	8739	0.00495473	745	0.0441404	6637
FR126N	FR	9.64344	282.919	340.68	93.9404	17.9394	6.1186	34.5055	5.63944	0.00400763	0.00547074	0.00818458	0.0188587	0.0272943	0.203772	1.4542	0.1016	0.318667	0.519899	8580	1646	0.839038	195.4	298.85	38	34.4	4.62841	0.0758141	0.0127869	2490904	2697384	10245	8508	0.005121	770	0.0512832	7711
FR126N	FR	9.90947	275.071	332.665	90.6151	45.3425	0.0332532	61.498	1849.38	0.0113636	0.0113636	2.93178e-05	0	0.0166085	0.272204	1.3318	0.1248	0.580539	0.7373	8960	1035	0.896448	204.7	75.45	37.6	34.2	4.5849	0.080131	0.0273204	2429168	6817748	10004	8272	0.00178902	269	0.00378422	569
FR126N	FR	7.94753	207.301	265.195	64.3118	13.9713	9.70995	23.9042	2.46182	0.00475019	0.00325788	0.013223	0.033258	0.0190259	0.145948	1.15	0.0856	0.381401	0.584473	6550	1406	0.823278	203.9	298.75	34.4	30.4	5.92177	0.0628651	0.0142381	1493510	2100748	7975	6234	0.00226787	341	0.0263632	3964
FR126N	FR	9.84296	292.562	346.466	75.4516	15.566	7.74801	31.733	4.09563	0.00449491	0.00438977	0.0104661	0.0227606	0.0316118	0.199217	1.443	0.116	0.292882	0.490531	9521	894	0.914162	196.8	299.15	35	30.6	4.66162	0.0682069	0.0139938	2430884	2340524	10419	8798	0.00994937	1496	0.0589713	8867
FR126N	FR	10.242	314.509	365.719	184.057	26.4822	0.332532	44.1609	132.802	0.025867	0.00227402	0.00225553	0.00201884	0.024485	0.218932	1.4734	0.0696	0.397586	0.599674	9989	1000	0.909	197.6	289.65	35	30.6	4.54135	0.0652865	0.00709281	2658200	3981892	10998	9458	0.0107741	1620	0.0247803	3726
FR126N	FR	6.51764	195.995	241.585	46.2553	9.11823	8.54608	18.6162	2.17834	0.00234286	0.0037241	0.0165927	0.0426982	0.0225602	0.144959	1.378	0.0736	0.292259	0.489799	5736	1500	0.792703	209.4	298.55	33.6	29.4	5.43365	0.0701283	0.0139703	1428134	1371028	7265	5894	0.00403029	606	0.0244943	3683
FR126N	FR	7.05009	193.811	274.122	87.0619	17.5555	7.94797	27.4903	3.45878	0.00451524	0.00391321	0.00942432	0.0269851	0.0213088	0.19603	1.238	0.0928	0.442021	0.638607	6251	1971	0.760277	190	299.75	34	29.6	5.43667	0.0878258	0.0191694	1493722	2639516	8243	5828	0.00531417	799	0.0283533	4263
FR126N	FR	7.74801	167.862	252.425	70.5966	7.27081	11.8049	16.1739	1.3701	0.00348875	0.00572512	0.0312956	0.0595774	0.0331204	0.177	0.994	0.056	0.259275	0.449541	5991	1584	0.790891	197.1	299.85	34.4	30.4	5.40596	0.05941	0.0150857	1338674	1093248	7591	5048	0.00123702	186	0.0297484	4473
FR126N	FR	8.14705	209.928	289.104	71.7273	17.9396	8.54608	28.9314	3.38534	0.00482306	0.00598819	0.0119969	0.0234009	0.0184767	0.201248	1.1048	0.1344	0.420299	0.620073	7013	1661	0.808508	200.8	298.65	34.4	30.2	5.22274	0.0586578	0.0100957	1652746	2697416	8694	6313	0.00339848	511	0.0347031	5218
FR126N	FR	7.74801	188.612	268.919	74.9196	48.7796	0.0332532	59.0076	1774.49	0.0142857	0.0142857	1.3632e-05	0.000313775	0.0125687	0.2893	1.1112	0.1576	0.761117	0.826666	7159	916	0.886563	1	119.45	34.6	30.4	5.11041	0.0681709	0.0282806	1537898	7334564	8087	5672	0.00124367	187	0.00436283	656
FR126N	FR	0	0	0	0.731571	0.028651	0.665065	0.028651	0.04308	0	NA	NA	NA	NA	NA	0	0.014	NA	NA	0	14	NA	NA	NA	NA	NA	2.04889	NA	NA	0	4308	0	0	0	0	0	0
FR126N	FR	10.6743	362.627	424.877	63.3807	16.2982	9.37742	31.8318	3.39451	0.00460804	0.0055462	0.0119873	0.0135358	0.0218544	0.121273	1.3048	0.1404	0.31159	0.512011	10825	1932	0.848554	198.6	297.95	33	28.6	7.32165	0.0535291	0.0111312	2335644	2450620	12777	10905	0.00277997	418	0.0645645	9708
FR126N	FR	9.51096	244.99	322.375	67.1088	12.8831	10.5751	26.1969	2.47721	0.00327715	0.00859945	0.0164965	0.0451379	0.021961	0.1708	1.195	0.092	0.293949	0.491781	6868	2790	0.71112	206.7	298.85	37.4	34	5.05044	0.0818731	0.013543	2001758	1937012	9694	7367	0.0106882	1607	0.0489781	7364
FR126N	FR	10.3423	290.716	373.255	98.0028	22.3946	6.35173	38.3573	6.03888	0.00557344	0.00647618	0.00679707	0.0175084	0.0254964	0.212346	1.3492	0.104	0.380741	0.583841	8878	2321	0.792749	202.5	299.85	37.2	33	5.11751	0.0958868	0.0221379	2400040	3367088	11224	8742	0.0087461	1315	0.0276683	4160
FR126N	FR	0.864633	18.4566	32.9558	4.65572	1.10519	1.42997	2.08484	1.45796	0.000244858	0.000781214	0.019347	0.150538	0.0217654	0.126344	1.0854	0.1096	0.328	0.530106	503	485	0.509109	210.6	295.65	38.6	35.2	5.8382	0.0490764	0.00693395	147294	166168	991	555	0.00204186	307	0.111252	16727
FR126N	FR	2.42762	55.6358	86.4301	23.7109	5.93019	3.05947	9.03238	2.95227	0.00110016	0.000907628	0.0107647	0.0496032	0.0230993	0.220238	1.1828	0.1256	0.464133	0.656547	2066	526	0.797068	196.2	298.35	37	32.2	5.01547	0.053971	0.00967636	466424	891620	2599	1673	0.00166276	250	0.0555826	8357
FR126N	FR	0.565449	11.4088	16.9635	3.95815	1.04902	1.1309	1.62868	1.44016	0.000264268	0.000390656	0.0233438	0.11976	0.0107256	0.185629	0.972	0.0872	0.448663	0.644093	419	85	0.831349	192.2	269.35	38.8	35.6	5.86584	0.0508741	0.00971035	87136	157692	510	343	0.00053884	81	0.0142028	2135
FR152N	FR	1.82929	31.1312	46.0649	26.242	3.59709	3.52554	5.82434	1.65204	0.00112148	0.000637202	0.0177318	0.0873181	0.0230883	0.276507	1.1064	0.0632	0.417478	0.617596	1031	352	0.745481	209	298.75	41.4	38	3.64235	0.0844004	0.0140336	334826	540756	1385	936	0.00212198	319	0.0164902	2479
FR152N	FR	3.62563	96.0959	137.841	33.8947	5.31966	7.71694	11.0225	1.42836	0.0017657	0.00288933	0.0277154	0.0578759	0.0270911	0.189737	1.4464	0.0944	0.286187	0.482616	3914	224	0.945868	173.9	297.25	41.4	37	5.01612	0.0743065	0.0136876	857250	799644	4144	2889	0.00365224	549	0.0314	4720
FR152N	FR	0.0332627	1.03114	1.86271	1.16419	0.22262	0.166313	0.30933	1.85992	2.23057e-05	5.57644e-05	0.0148368	0.105263	0.00890208	0.315789	2.6068	0.0424	0.552357	0.719687	37	18	0.672727	210.8	297.25	NA	NA	2.97091	0.165417	0.0207501	13034	33464	56	31	0.000705169	106	0.00835558	1256
FR152N	FR	0.665253	11.3093	23.1176	11.1097	1.60504	2.32839	2.38284	1.02339	0.000792412	0.000532217	0.0273405	0.210046	0.01657	0.178082	1.1726	0.0836	0.486227	0.673583	389	305	0.560519	220.4	297.45	38.8	35.2	3.88339	0.0204647	0.00640484	116918	241268	695	340	0.000126398	19	0.0175826	2643
FR152N	FR	6.25338	126.897	178.887	54.0186	11.7039	7.41758	21.153	2.85173	0.00242915	0.00455701	0.0127631	0.075219	0.0277384	0.301391	1.3474	0.1136	0.349982	0.553298	2446	2907	0.45694	221.8	298.05	40.2	36.6	3.26822	0.0866875	0.0113786	1420372	1759312	5378	3815	0.0127596	1918	0.0462684	6955
FR152N	FR	6.58601	151.478	194.986	42.2769	10.0781	8.64829	19.4294	2.24662	0.00228877	0.00366902	0.0167325	0.03989	0.0262846	0.23934	1.327	0.1328	0.317586	0.518702	3884	1963	0.664272	207.3	297.65	39.8	36.4	4.31211	0.0548532	0.00824141	1405680	1514924	5862	4554	0.00713817	1073	0.0932353	14015
FR152N	FR	6.15359	139.337	193.223	72.8453	13.8709	7.94978	23.6783	2.97849	0.00308559	0.00472157	0.013091	0.0481704	0.0244557	0.293654	1.3924	0.1008	0.382795	0.585805	3872	1919	0.668624	205.5	298.75	39.6	35.6	3.48449	0.0671149	0.0105087	1474244	2085052	5809	4189	0.00862168	1296	0.0594803	8941
FR152N	FR	3.99141	95.4612	124	24.9463	3.425	7.31758	9.07678	1.24041	0.00179484	0.00220587	0.0321705	0.0950943	0.027907	0.135094	1.338	0.0724	0.205747	0.377336	2709	999	0.730583	204.7	296.55	38.4	34.8	4.2785	0.0797851	0.0138243	849592	514856	3728	2870	0.00729097	1096	0.029104	4375
FR152N	FR	4.65664	89.1082	137.97	54.2166	6.15914	6.31973	12.8306	2.03025	0.00166985	0.00339988	0.0150911	0.131246	0.0395602	0.263824	1.2536	0.048	0.284026	0.480035	2589	1551	0.625362	204	299.95	39.8	36	3.21848	0.123381	0.0247878	1002874	925860	4148	2679	0.0143691	2160	0.0387898	5831
FR152N	FR	5.42166	121.971	167.14	79.8614	16.0033	5.95385	23.7729	3.99287	0.00311808	0.00172315	0.00793651	0.0238221	0.0204022	0.280572	1.2828	0.0848	0.485681	0.673172	4107	911	0.818454	194.8	299.75	39.2	35.6	4.12875	0.14958	0.0270424	1167956	2405660	5025	3667	0.0105307	1583	0.0307139	4617
FR152N	FR	0.465664	5.25535	15.7661	3.15986	0.344858	1.33047	0.822789	0.61842	0.000124755	0.00092999	0.0635838	0.397351	0.026975	0.238411	0.8206	0.0576	0.235923	0.419133	270	201	0.573248	199	275.75	42.2	38.6	2.81962	0.15378	0.0175564	71844	51840	474	158	0.0036721	552	0.0116882	1757
FR152N	FR	2.62753	48.892	84.9457	30.7654	5.04339	4.5566	8.57275	1.88139	0.00122194	0.00194961	0.0162077	0.120941	0.026881	0.266517	1.2048	0.0936	0.385424	0.588305	1686	859	0.662475	201.4	299.45	42	38.4	3.78642	0.0884986	0.0189399	530574	758180	2554	1470	0.00467633	703	0.021865	3287
FR152N	FR	2.79399	62.399	87.9773	19.9903	3.34831	3.69205	7.99945	2.16667	0.000725747	0.00186055	0.0168785	0.120521	0.0377284	0.238871	1.5758	0.0968	0.235501	0.418568	1051	1583	0.399013	219.3	297.25	41.4	37.8	3.39653	0.0522895	0.0083077	699172	503328	2645	1876	0.00588067	884	0.151221	22732
FR152N	FR	2.46137	44.4377	72.5438	29.9688	6.26199	4.956	9.3541	1.88743	0.00156377	0.00138226	0.0169887	0.0653846	0.0211298	0.316667	1.1022	0.0976	0.480746	0.669437	1452	724	0.667279	203.9	297.45	40.8	37.2	3.66073	0.048746	0.00678688	464816	941320	2181	1336	0.00639956	962	0.116536	17518
FR152N	FR	2.89377	53.4849	87.3453	59.6383	6.18011	5.05578	10.6015	2.09691	0.00166026	0.00173121	0.0155646	0.100213	0.031988	0.347548	1.2436	0.0328	0.379807	0.582945	1947	671	0.743697	200.1	299.95	40.4	37	2.94874	0.183584	0.0368116	664640	929012	2626	1608	0.0115152	1731	0.0315521	4743
FR152N	FR	0	0	0	0.133047	0.00127725	0	0.00127725	NA	0	NA	NA	NA	NA	NA	0	0.0096	NA	NA	1	2	NA	NA	NA	NA	NA	NA	NA	NA	0	192	0	0	0	0	0	0
FR152N	FR	3.78797	78.7831	104.834	30.9683	6.00131	6.14714	11.5638	1.88116	0.00169605	0.0018555	0.0162557	0.0910781	0.0275351	0.259294	1.2974	0.0972	0.317833	0.518976	1933	1213	0.614431	206.4	299.65	41	37.6	3.43182	0.0399125	0.0071414	837018	903056	3155	2371	0.00482467	726	0.105146	15822
FR152N	FR	7.07752	153.08	208.803	56.6534	12.2794	9.00473	23.382	2.59663	0.00235903	0.00515562	0.012114	0.0741866	0.0326105	0.304989	1.4012	0.1072	0.323459	0.525167	3490	2770	0.557508	201.7	299.05	39.8	36.4	3.39217	0.117971	0.0175395	1670670	1847768	6284	4607	0.015544	2339	0.107897	16236
FR152N	FR	3.15664	65.7246	94.0679	28.1439	6.847	3.68828	11.9141	3.23027	0.000659113	0.00164077	0.0101823	0.0564593	0.0284135	0.335885	1.4816	0.1408	0.371299	0.574695	2014	813	0.712416	207.7	299.35	42	38.2	3.36905	0.126263	0.0243921	762486	1030312	2831	1978	0.00640632	964	0.0195712	2945
FR152N	FR	2.35917	45.7547	68.7483	32.9952	4.99828	5.15031	8.3448	1.62025	0.00193315	0.00123392	0.0194097	0.12574	0.0222015	0.254438	1.2452	0.0704	0.396823	0.59897	1332	729	0.646288	219.9	298.15	42.2	39	3.57465	0.0573644	0.00922503	503572	752124	2069	1377	0.00392088	590	0.0368297	5542
FR152N	FR	0	0	0	0	0	0	0	NA	0	NA	NA	NA	NA	NA	0	0	NA	NA	1	8	NA	NA	NA	NA	NA	1.78029	NA	NA	0	0	0	0	0	0	0	0
FR152N	FR	4.7848	115.699	150.921	34.2246	6.79389	7.34334	14.5436	1.98051	0.00189872	0.00289402	0.0194431	0.0727969	0.0291158	0.238186	1.4666	0.1	0.273387	0.46714	3062	1451	0.678484	218.1	298.65	41.4	37.8	3.83114	0.0528394	0.00814824	1166144	1022320	4542	3482	0.00631328	950	0.0527325	7935
FR152N	FR	0.299339	5.12202	7.15087	5.12202	0.845279	1.39691	1.21845	0.872248	0.000386364	0.000125	0.0306604	0.0789474	0.0133648	0.289474	1.1788	0.0592	0.513896	0.69373	152	61	0.713615	195.9	299.65	41.2	37.4	3.13136	0.10486	0.0178661	56100	127072	215	154	0.00172286	259	0.0531958	7997
FR152N	FR	7.1772	246.251	304.134	49.7752	11.45	9.07119	24.9325	2.74854	0.00263836	0.00548611	0.015838	0.032689	0.0273249	0.175668	1.7534	0.1224	0.266995	0.459239	6608	2515	0.724323	199.3	299.15	39.6	36	5.33204	0.0798291	0.0124573	2028804	1722956	9153	7411	0.0113307	1705	0.0935163	14072
FR152N	FR	5.64872	120.65	174.944	46.0205	14.7819	7.1772	23.2153	3.23459	0.00200452	0.00416626	0.00916154	0.0554156	0.0216464	0.294207	1.35	0.188	0.43977	0.63673	3425	1834	0.651264	204.7	298.85	41.6	37.6	3.84337	0.0651342	0.0124372	1269034	2224328	5265	3631	0.00706423	1063	0.0700442	10540
FR152N	FR	0.997965	22.3544	44.3762	11.6097	2.91204	3.06043	4.27585	1.39714	0.00074765	0.00126243	0.0207715	0.153684	0.0171194	0.221053	1.2658	0.1008	0.496266	0.681042	627	699	0.472851	221.2	297.75	40	36.8	4.74243	0.102844	0.00994852	204990	437696	1334	672	0.00606097	911	0.104021	15635
FR152N	FR	0.332655	6.45351	15.6348	8.94842	1.15397	3.52614	1.5098	0.428174	0.00101512	0.000507562	0.0577701	0.202532	0.0127094	0.21519	0.9634	0.0448	0.627672	0.764317	180	285	0.387097	244.3	293.75	41.6	38	5.61989	0.0471283	0.006134	53484	173448	470	194	0.000971353	146	0.160147	24071
FR152N	FR	1.89613	36.1263	71.4876	49.1997	9.11461	3.59267	11.7233	3.26311	0.000963841	0.0015918	0.00802334	0.0807453	0.0159008	0.325466	1.09	0.0656	0.652627	0.777478	1435	712	0.668374	206.2	294.25	40.8	37.2	4.0126	0.216522	0.0442631	392102	1369980	2149	1086	0.00817666	1229	0.0238713	3588
FR152N	FR	1.46368	28.3755	42.4468	13.0068	2.56442	2.12899	4.70219	2.20864	0.000291761	0.00100901	0.0147707	0.107296	0.0259134	0.285408	1.1832	0.0984	0.342341	0.545369	892	380	0.701258	201.7	298.55	41.6	37.8	3.16114	0.0903465	0.0151538	321318	385448	1276	853	0.00329328	495	0.0194537	2924
FR152N	FR	0.365921	5.22268	12.275	3.79227	0.7914	1.23082	1.14767	0.932443	0.000159601	0.000547202	0.0318792	0.1875	0.0151007	0.328125	0.972	0.0852	0.508035	0.689569	146	222	0.396739	222.1	294.45	43	39.4	4.18824	0.0883516	0.0107143	53550	118952	369	157	0.0019294	290	0.0271446	4080
FR152N	FR	1.86287	36.958	57.5161	21.5228	3.98284	4.25798	6.13678	1.44124	0.00139538	0.000994858	0.0230422	0.0783333	0.0200367	0.25	1.0074	0.0872	0.454707	0.649011	1260	465	0.730435	216	297.75	41.2	37.6	4.63001	0.037562	0.00633897	323750	598644	1729	1111	0.00149029	224	0.0516813	7768
FR152N	FR	0.498983	7.68433	14.7034	2.76104	0.527884	1.03123	1.12318	1.08916	0.000125016	0.000522793	0.036478	0.190476	0.0226415	0.244898	1.1224	0.1216	0.275717	0.469992	155	287	0.350679	314.6	279.25	40.8	37.2	3.53347	0.0502504	0.00799329	89476	79344	442	231	0.00164332	247	0.146115	21962
FR152N	FR	1.43042	21.2567	43.0456	14.0713	2.70885	3.32655	4.49153	1.35021	0.000574558	0.0015892	0.0220751	0.192053	0.0245278	0.315673	1.028	0.1232	0.40132	0.603101	536	750	0.416796	223.8	298.85	41.4	37.6	3.0105	0.0958811	0.0107205	267948	407156	1294	639	0.00624726	939	0.0856986	12881
FR152N	FR	3.25947	87.1075	117.673	42.5061	7.64697	5.82047	12.7157	2.18464	0.00173367	0.00195593	0.0166869	0.0428249	0.0209456	0.237415	1.3958	0.0872	0.399444	0.601383	2724	809	0.771016	201.3	299.65	38.8	35.4	4.48311	0.138786	0.0232463	761982	1149580	3538	2619	0.00974514	1465	0.0374306	5627
FR152N	FR	6.38535	130.567	191.461	88.5967	14.2619	8.74659	23.32	2.66618	0.00292356	0.00494122	0.0125839	0.0525082	0.0250746	0.312236	1.2812	0.0696	0.410693	0.611575	3973	1768	0.69204	206	299.55	40.2	36.8	3.65842	0.120688	0.0257953	1361828	2144196	5757	3926	0.0102498	1541	0.0356648	5362
FR152N	FR	2.12845	42.569	68.2766	23.8453	4.26554	3.19267	7.20871	2.25789	0.000828973	0.00136003	0.0143079	0.105048	0.0241058	0.249659	1.1738	0.0856	0.389043	0.591721	1251	795	0.611437	217.2	299.35	40.2	36.4	3.83273	0.10267	0.0192707	442488	641300	2053	1280	0.00401745	604	0.0110214	1657
FR152N	FR	2.09519	32.3591	55.1069	35.5185	5.82796	4.65598	8.18397	1.75773	0.00130683	0.00145658	0.0167636	0.0980736	0.0173338	0.355517	0.9408	0.0776	0.540787	0.712119	731	920	0.442762	213.9	298.25	41.6	38	3.58468	0.0748454	0.0108128	354212	876200	1657	973	0.00491539	739	0.0703319	10574
FR152N	FR	0	0	0	0.232799	0.00399084	0.232799	0.00399084	0.0171429	0	NA	NA	NA	NA	NA	0	0.0192	NA	NA	1	2	NA	NA	NA	NA	NA	NA	NA	NA	0	600	0	0	0	0	0	0
FR152N	FR	3.02639	56.5037	88.2309	36.7823	7.94741	3.82456	12.2953	3.21482	0.00110439	0.00200535	0.0105334	0.0948276	0.0201471	0.313578	1.2772	0.0984	0.451463	0.646379	1700	946	0.642479	198.4	299.85	40.4	37	3.40231	0.132726	0.023041	653676	1194848	2653	1699	0.00895944	1347	0.023812	3580
FR152N	FR	0.299313	3.59176	7.28329	5.32112	1.51631	1.59634	1.78501	1.11819	0.000472013	0.000149663	0.020202	0.0963855	0.010101	0.337349	0.8144	0.0904	0.822368	0.849467	160	59	0.730594	207.6	243.35	41.8	37.8	3.64472	0.0682808	0.00917169	40398	227968	219	108	0.00085138	128	0.080921	12166
FR152N	FR	4.85552	116.067	169.844	45.5954	8.87994	7.21677	15.6892	2.17399	0.00238691	0.00322644	0.014674	0.0733064	0.0231339	0.182002	1.2554	0.0984	0.362501	0.565991	2979	2118	0.584461	197	299.75	38.8	36.4	4.76679	0.0877252	0.0206309	1023732	1335048	5107	3490	0.00603947	908	0.0418972	6299
FR152N	FR	0	0	0	0	0	0	0	NA	0	NA	NA	NA	NA	NA	0	0	NA	NA	1	0	NA	NA	NA	NA	NA	NA	NA	NA	0	0	0	0	0	0	0	0
FR152N	FR	7.68368	194.819	257.985	63.3321	15.9374	6.25338	27.9533	4.47011	0.0024363	0.00430338	0.00783954	0.0367097	0.028189	0.257308	1.3832	0.1396	0.366676	0.570143	5463	2235	0.709665	233.2	292.35	37.2	33.6	4.17123	0.0828968	0.0110305	1806216	2395684	7756	5857	0.00739097	1111	0.0567727	8534
FR152N	FR	0.332627	6.51948	14.1699	6.78559	2.07719	1.76292	2.38709	1.35405	0.000397243	0.000408926	0.01664	0.112583	0.00864	0.298013	0.8422	0.0864	0.886645	0.870176	243	183	0.570423	222.6	298.65	39.6	35.8	5.35177	0.0914879	0.0109489	46584	312240	426	196	0.00245479	369	0.13331	20039
FR152N	FR	4.75616	102.108	164.67	66.8523	11.6091	7.68302	18.1033	2.35627	0.00205605	0.00425639	0.0133959	0.0632497	0.0224983	0.279716	1.214	0.0736	0.445232	0.64127	3114	1814	0.631899	199.9	299.65	39.8	36	4.24434	0.155542	0.0271198	976280	1745208	4951	3070	0.0124325	1869	0.0351291	5281
FR152N	FR	0.565465	9.81249	18.2279	9.74596	2.3682	1.49682	3.11681	2.08228	0.000402024	0.000437497	0.0117845	0.150259	0.0145903	0.310881	1.2336	0.0688	0.619454	0.759815	258	288	0.472527	222.9	299.85	39.8	36.4	3.34975	0.151344	0.0236883	112530	355984	548	295	0.00343936	517	0.015201	2285
FR152N	FR	3.99152	69.652	124.635	57.8105	8.73603	5.42182	13.9088	2.56535	0.00153498	0.00305414	0.0101847	0.117205	0.0259938	0.284748	1.1346	0.0424	0.429564	0.628092	2218	1497	0.597039	235.3	299.85	39	35.4	3.34863	0.241397	0.0348473	777570	1313188	3747	2094	0.0173365	2606	0.0449246	6753
FR152N	FR	1.29724	22.0532	43.9067	20.0907	5.33108	3.49258	6.91055	1.97864	0.00106328	0.00101141	0.0129595	0.12362	0.0178193	0.364238	1.0664	0.1316	0.641001	0.77144	644	671	0.489734	218.8	299.65	40.8	37.2	3.31217	0.0952054	0.0110587	237424	801360	1320	663	0.00645961	971	0.0267898	4027
FR152N	FR	9.4466	224.323	306.748	84.8198	15.8987	4.25762	30.1498	7.08136	0.00222446	0.00408681	0.004554	0.0386598	0.0341341	0.24055	1.2348	0.1088	0.325437	0.527325	6818	2378	0.741409	214	299.55	39.8	36.2	4.25717	0.092556	0.0195514	2142198	2389872	9222	6744	0.0105908	1592	0.029504	4435
FR152N	FR	0.765041	17.0638	27.475	6.81885	1.80002	2.06229	2.81804	1.36646	0.00037523	0.000703556	0.021418	0.112957	0.0166174	0.23588	1.2504	0.1272	0.442189	0.638748	546	280	0.661017	213.5	296.25	37.8	34	4.45607	0.058268	0.00736176	153028	270576	826	513	0.00178953	269	0.117697	17692
FR152N	FR	5.75444	121.575	181.514	54.7836	13.2695	6.4197	21.3097	3.31942	0.0016663	0.00351774	0.0104229	0.0329068	0.0231008	0.264625	1.1	0.128	0.42331	0.622697	3700	1745	0.679522	202.4	298.35	40.2	36	4.16515	0.0873545	0.0159243	1208592	1994648	5457	3655	0.00707164	1063	0.0471266	7084
FR152N	FR	4.3903	100.411	157.685	55.8765	9.43462	6.41915	16.2473	2.53107	0.00140106	0.0034212	0.0119081	0.06806	0.0292418	0.266881	1.1894	0.0912	0.377462	0.580688	2912	1821	0.615255	197.9	299.75	39.2	35.4	3.97738	0.107417	0.0210551	1024164	1418320	4741	3019	0.00876064	1317	0.0582313	8754
FR152N	FR	0.731717	10.2773	23.8473	9.91143	1.80436	1.59647	2.68227	1.68013	0.000282942	0.000848826	0.0172985	0.195219	0.0224512	0.334661	1.084	0.0804	0.485051	0.672698	383	331	0.536415	204.2	298.95	41.8	38.2	2.92821	0.147454	0.0258598	131978	271252	717	309	0.00423065	636	0.0315902	4749
FR152N	FR	0.532158	7.05109	20.4215	12.9048	1.51135	2.22841	2.10161	0.943099	0.000478972	0.000806075	0.0275832	0.231527	0.0201401	0.334975	0.855	0.0468	0.551512	0.719141	278	334	0.454248	206.7	299.95	40.2	36.6	3.2925	0.191904	0.0364627	88734	227204	614	212	0.00534818	804	0.0163372	2456
FR152N	FR	6.71906	173.897	235.3	46.601	9.71249	9.51312	20.048	2.1074	0.00243007	0.00524383	0.0210159	0.0407795	0.0301889	0.221942	1.4362	0.1256	0.28774	0.484462	5104	1960	0.722537	205.6	295.45	37.4	32.2	4.56842	0.0531645	0.00959853	1553616	1459968	7074	5228	0.00733775	1103	0.0722931	10867
FR152N	FR	0.099788	0.731779	10.1119	20.5563	1.44235	8.0163	1.51739	0.189288	0.00296258	0.000611326	0.120404	0.466667	0.00919118	0.333333	0.6488	0.0452	1.3058	0.950546	239	63	0.791391	202.4	298.95	38	33.2	4.42356	0.0118661	0.00413866	11280	216812	304	22	0.000186271	28	0.158104	23766
FR153N	FR	5.3032	141.901	188.858	60.1029	12.8996	8.26013	20.0844	2.43149	0.00367026	0.00276178	0.0123918	0.0457915	0.0174679	0.173572	1.3084	0.0868	0.446444	0.642269	4491	1359	0.767692	201.7	298.95	38	34.6	5.92848	0.141692	0.0223786	1117718	2006748	5876	4415	0.00590101	918	0.0249539	3882
FR153N	FR	11.2764	302.2	413.799	116.556	21.7838	7.38452	36.7413	4.97545	0.00669228	0.00694014	0.00622141	0.0256881	0.0243062	0.17105	1.1608	0.0912	0.390295	0.592896	11040	1382	0.888746	189.2	299.45	35.8	31	6.18074	0.119534	0.0209289	2248332	3274420	12440	9085	0.00880155	1323	0.0416128	6255
FR153N	FR	11.3762	307.622	418.822	88.8471	41.6788	0.0332636	57.0354	1714.65	0.0241546	0.00483092	7.97677e-05	0.000195427	0.0171341	0.209889	1.1632	0.2104	0.56985	0.730754	11372	1204	0.904262	194.2	79.05	36	31.4	6.12026	0.118933	0.0245415	2308314	6264924	12591	9248	0.00437084	657	0.00789678	1187
FR153N	FR	1.25348	28.7658	45.3825	10.8957	1.28439	2.24984	3.14205	1.39657	0.000354606	0.00109813	0.029	0.13093	0.0355	0.185958	1.0012	0.044	0.228247	0.408774	619	789	0.439631	215.4	299.95	37.6	33	3.96611	0.12944	0.0219656	288990	199808	1412	895	0.00496893	773	0.054549	8486
FR153N	FR	10.8107	283.273	397.234	130.027	18.8137	8.18285	32.9397	4.02545	0.00637559	0.00655468	0.00674506	0.0367329	0.0263093	0.163786	1.1536	0.0712	0.367703	0.571158	10654	1275	0.893118	187.5	299.85	35.8	31.4	6.14153	0.124125	0.0229094	2123328	2827976	11942	8516	0.00777038	1168	0.0280412	4215
FR153N	FR	0	0	0	0	0	0	0	NA	0	NA	NA	NA	NA	NA	0	0	NA	NA	0	6	NA	NA	NA	NA	NA	-0.208171	NA	NA	0	0	0	0	0	0	0	0
FR153N	FR	0	0	0	0	0	0	0	NA	0	NA	NA	NA	NA	NA	0	0	NA	NA	0	0	NA	NA	NA	NA	NA	NA	NA	NA	0	0	0	0	0	0	0	0
FR153N	FR	0	0	0	5.08933	58.4434	0	58.4434	NA	0	NA	NA	NA	NA	NA	0	6.1416	NA	NA	1	4	NA	NA	120.05	NA	NA	NA	NA	0.035207	0	8784876	0	0	0	0	0	0
FR153N	FR	6.35209	151.652	211.881	93.7848	19.7786	8.5138	26.3547	3.09553	0.00767428	0.00164817	0.0113862	0.00903023	0.0129312	0.167256	0.9108	0.084	0.602889	0.750477	6058	309	0.951469	190.5	299.25	36	31.6	8.29623	0.17176	0.022921	988682	2973600	6371	4560	0.00412387	620	0.0207391	3118
FR153N	FR	6.48512	159.201	219.929	146.331	43.562	0.266056	50.4263	189.533	0.0255319	0.000851064	0.000457701	0.000363901	0.00747578	0.178311	0.9192	0.1464	0.866062	0.863875	6253	358	0.945848	193.4	78.85	36	31.4	8.2066	0.165923	0.0196696	1032006	6549300	6613	4787	0.00240116	361	0.0138017	2075
FR153N	FR	6.35209	153.348	212.845	93.8181	20.2212	8.48054	26.8523	3.16635	0.00773203	0.00159883	0.0109424	0.00891819	0.012914	0.167119	0.9128	0.0864	0.607394	0.753052	6085	312	0.951227	190.4	299.15	36	31.6	8.30416	0.171053	0.0225609	996954	3040140	6400	4611	0.00415713	625	0.0218366	3283
FR153N	FR	5.59246	111.528	179.537	67.3024	12.7754	10.7992	18.775	1.73855	0.00400204	0.00431129	0.0190481	0.0371252	0.0151782	0.219419	1.0018	0.0856	0.495457	0.680447	4794	786	0.85914	186.4	299.25	37	33.2	5.58097	0.107492	0.0179533	933342	1987428	5586	3470	0.00293122	456	0.0248704	3869
FR153N	FR	6.48512	159.035	219.53	116.566	46.0975	0.199542	52.9603	265.409	0.0246769	0.00117509	0.000317309	0	0.00725484	0.181753	0.9192	0.1816	0.887452	0.870417	6262	336	0.949075	194.5	77.85	36	31.4	8.15999	0.166134	0.0241215	1031774	6930496	6601	4782	0.00205528	309	0.010456	1572
FR153N	FR	5.1881	116.932	179.089	51.2491	6.74665	11.9725	11.6753	0.975178	0.00561089	0.00225994	0.0317023	0.0921914	0.0202816	0.0846348	0.8268	0.0424	0.374538	0.577855	5195	183	0.965972	187.5	299.95	35.8	31.6	9.09773	0.193377	0.042128	741000	1014320	5385	3516	0.00345873	520	0.0276831	4162
FR153N	FR	6.41861	157.638	219.031	184.41	31.6231	0.631884	38.4233	60.8075	0.0268917	0.00129822	0.00315206	0.000728597	0.00998151	0.174863	0.9184	0.072	0.752077	0.823021	6229	353	0.946369	192.6	292.15	36	31.4	8.23297	0.165794	0.0128744	1022360	4754356	6586	4740	0.003053	459	0.0340219	5115
FR153N	FR	4.91751	98.4787	145.886	58.6566	10.5525	6.87808	16.2168	2.35774	0.00273429	0.00253422	0.0131435	0.0594177	0.0212365	0.238265	1.0448	0.0824	0.456825	0.650719	3033	1487	0.671018	196.6	297.85	38.4	34.6	4.8984	0.169816	0.0225411	881162	1641624	4539	3064	0.00838226	1304	0.0424898	6610
FR153N	FR	5.85324	138.283	198.411	86.5348	13.4075	10.5757	19.3682	1.83138	0.00757667	0.00173923	0.0192622	0.0334928	0.0159445	0.144411	0.8588	0.0496	0.511796	0.692245	5734	229	0.961597	187.8	299.85	35.8	31.8	8.54414	0.178531	0.0303131	896148	2015744	5966	4158	0.00392433	590	0.0215705	3243
FR153N	FR	6.45186	158.57	219.729	115.402	46.1764	0.166285	53.029	318.904	0.025	0.00119048	0.000316734	0	0.00704012	0.176959	0.92	0.1824	0.888657	0.870776	6279	324	0.950931	194.7	116.35	36	31.4	8.02899	0.164351	0.0241624	1030252	6942356	6607	4768	0.00206859	311	0.0105092	1580
FR153N	FR	0	0	0	0	0	0	0	NA	0	NA	NA	NA	NA	NA	0	0	NA	NA	1	3	NA	NA	NA	NA	NA	NA	NA	NA	0	0	0	0	0	0	0	0
FR153N	FR	8.74784	182.374	303.014	98.5878	13.5226	10.1781	22.7549	2.23568	0.00690089	0.00606976	0.0142401	0.065828	0.0281365	0.172323	0.9428	0.0696	0.391763	0.59427	7665	1429	0.842863	204.9	299.95	36.4	32.2	6.25419	0.0764509	0.014532	1387836	2032752	9110	5483	0.00507574	763	0.037792	5681
FR153N	FR	8.94741	180.478	260.24	109.963	18.8169	6.85192	30.4214	4.43984	0.00491355	0.00586555	0.00865327	0.0361898	0.0242645	0.263571	1.16	0.0832	0.418553	0.618541	5935	1876	0.759826	196.8	299.25	40	36.6	4.24279	0.135686	0.0206524	1744424	2828612	7824	5426	0.0136174	2047	0.0578089	8690
FR153N	FR	8.18239	206.821	278.767	72.5438	12.1523	9.77895	22.7883	2.33034	0.00399128	0.00604086	0.0176943	0.0452213	0.0259407	0.196921	1.2002	0.076	0.330935	0.533271	6354	1997	0.760867	204.1	297.25	37	33.2	5.70992	0.0889886	0.0115249	1598826	1826772	8381	6218	0.00652595	981	0.0439254	6603
FR153N	FR	4.65677	102.615	157.798	54.9499	14.096	6.91864	19.5558	2.82654	0.00370693	0.00226123	0.0104702	0.0569152	0.0168372	0.215709	1.0464	0.1048	0.554097	0.720808	3693	1036	0.780926	210.9	299.75	36	32	5.54253	0.116422	0.0162977	820712	2118888	4744	3085	0.00487631	733	0.0252397	3794
FR153N	FR	0.864805	21.5203	30.1351	13.7371	2.65218	1.33047	3.94837	2.96765	0.000347722	0.000323741	0.0122684	0.0200573	0.0192789	0.277937	1.2526	0.0688	0.483751	0.671717	740	166	0.816777	189.4	299.85	37.8	34	4.46709	0.158703	0.0263106	194846	398684	906	647	0.00162317	244	0.00800277	1203
FR153N	FR	5.08904	110.595	171.897	60.5031	14.5931	7.08475	20.3345	2.87019	0.00352051	0.00180888	0.0106121	0.0198163	0.0192203	0.229096	1.002	0.1208	0.549211	0.717649	4291	863	0.832557	204.5	297.05	36.6	32.2	6.15157	0.0575577	0.00895388	863076	2193672	5168	3325	0.00264763	398	0.0541035	8133
FR153N	FR	0	0	0	0	0	0	0	NA	0	NA	NA	NA	NA	NA	0	0	NA	NA	1	2	NA	NA	NA	NA	NA	NA	NA	NA	0	0	0	0	0	0	0	0
FR153N	FR	0	0	0	0	0	0	0	NA	0	NA	NA	NA	NA	NA	0	0	NA	NA	0	0	NA	NA	NA	NA	NA	NA	NA	NA	0	0	0	0	0	0	0	0
FR153N	FR	0.417828	7.61732	12.8884	7.90658	1.76069	1.1892	2.15603	1.81301	0.000437843	0.000101041	0.0164234	0.0196078	0.0138686	0.287582	0.9976	0.1096	0.736682	0.816634	363	37	0.9075	193.1	277.35	40.8	37	5.65434	0.127097	0.0196459	61502	273904	401	237	0.00122134	190	0.00879366	1368
FR153N	FR	8.71581	178.574	276.81	86.892	14.8869	10.7451	24.6699	2.29593	0.00679026	0.00572213	0.0145303	0.054362	0.0267805	0.213867	0.9778	0.0784	0.401694	0.603442	7410	904	0.891268	191.4	299.45	39.2	35.6	5.38657	0.130533	0.0219917	1470406	2237520	8321	5368	0.0107717	1619	0.0399064	5998
FR153N	FR	0	0	0	0	0	0	0	NA	0	NA	NA	NA	NA	NA	0	0	NA	NA	0	0	NA	NA	NA	NA	NA	NA	NA	NA	0	0	0	0	0	0	0	0
FR153N	FR	2.09579	36.8592	71.5561	43.4793	10.7606	6.12103	12.8428	2.09815	0.00272408	0.00145491	0.0128443	0.0766378	0.01093	0.258344	0.9012	0.1016	0.790141	0.837871	1599	545	0.745802	188.1	298.85	40	36.4	5.19928	0.113371	0.0172739	312956	1617340	2151	1108	0.00425145	639	0.0648297	9744
FR153N	FR	5.9547	124.982	173.751	81.9353	13.37	9.84687	20.2605	2.05755	0.0069025	0.00277784	0.0161058	0.0717678	0.0185415	0.194723	1.0416	0.0672	0.468403	0.659908	4023	1178	0.773505	213.6	299.25	39.2	35.6	5.46889	0.0674307	0.0096903	1035642	2009536	5223	3757	0.00385891	580	0.0531465	7988
FR153N	FR	4.7571	125.381	162.041	59.3141	6.72677	6.71982	13.6837	2.03632	0.00212048	0.00261847	0.0202349	0.0513699	0.024578	0.18379	1.338	0.0408	0.293786	0.49159	3668	1181	0.756445	202.6	298.15	38.8	35.2	4.83726	0.0996178	0.0162838	1045638	1011044	4871	3769	0.00630732	948	0.0384693	5782
FR153N	FR	6.71906	159.129	244.647	79.531	19.2287	6.18686	26.9528	4.35646	0.00454706	0.00318567	0.00701427	0.0291157	0.0191424	0.212078	0.9322	0.1272	0.542754	0.71342	6142	1203	0.836215	190.2	298.65	34.6	30.2	6.18009	0.0862214	0.0101019	1161082	2890428	7355	4784	0.00719804	1082	0.0588882	8852
FR153N	FR	6.98596	139.187	222.852	114.37	18.2401	9.08174	26.1042	2.87436	0.00754831	0.00496816	0.0132178	0.0368025	0.0216291	0.269885	0.9966	0.0728	0.52106	0.698741	5601	1078	0.838599	190.9	299.65	39.6	35.8	5.11515	0.151484	0.0190782	1181992	2741512	6699	4184	0.0116566	1752	0.0591677	8893
FR153N	FR	3.09378	63.1065	105.089	37.325	8.1036	4.59077	11.8945	2.59097	0.000977061	0.00185204	0.0109962	0.0500417	0.0206795	0.266055	1.0008	0.096	0.496602	0.681288	2179	973	0.691307	195.4	299.75	38	34.2	4.71979	0.105557	0.0168886	569782	1217984	3159	1897	0.00508977	765	0.0395405	5943
FR153N	FR	2.39518	49.0015	83.2327	32.7342	46.2754	0.0332665	49.2508	1480.49	6.85166e-05	0	1.43765e-05	0	0.0048305	0.334995	1.101	0.3324	1.21887	0.939587	1915	584	0.766307	192.3	74.65	38	34.8	4.63083	0.101884	0.0307314	447202	6955268	2502	1473	0.00192945	290	0.00423815	637
FR153N	FR	10.4086	229.288	314.95	179.406	15.9416	8.47982	30.0466	3.54331	0.00835996	0.00519673	0.012397	0.0346492	0.0336134	0.240557	1.1368	0.0384	0.328421	0.530561	7779	1672	0.823088	199.1	294.45	38	34.2	4.06367	0.147128	0.0304076	2120790	2396924	9471	6895	0.0163212	2454	0.0606424	9118
FR153N	FR	8.31355	165.074	238.965	84.8315	18.0699	8.44657	28.0919	3.32583	0.00542961	0.00473482	0.0112909	0.0321051	0.0242736	0.275812	1.0816	0.1064	0.447625	0.643241	5800	1363	0.809717	193.9	299.65	39	35	4.55334	0.0975059	0.0187827	1506882	2716928	7186	4964	0.00497483	748	0.0242689	3649
FR153N	FR	7.03879	239.833	311.86	69.1987	12.3097	7.77802	24.3659	3.13266	0.0019663	0.00534007	0.0146138	0.0186558	0.025	0.169691	1.5768	0.0856	0.30557	0.5052	8276	1409	0.854517	177.2	298.65	35.4	30.6	5.83182	0.158761	0.030102	1875550	1914972	9703	7462	0.00998286	1553	0.0580395	9029
FR153N	FR	0	0	0	0.598576	0.00971023	0	0.00971023	NA	0	NA	NA	NA	NA	NA	0	0.0128	NA	NA	2	2	NA	NA	NA	NA	NA	NA	NA	NA	0	1460	0	0	0	0	0	0
FR153N	FR	0	0	0	8.7126	58.4346	0.0332542	58.4346	1757.21	0	NA	NA	NA	NA	NA	0	1.8608	NA	NA	2	6	NA	NA	72.85	NA	NA	-1.57434	NA	0.0245425	0	8786056	0	0	0	0	0	0
FR153N	FR	6.3183	120.28	190.979	90.9502	14.7391	9.57721	22.2567	2.32393	0.00505508	0.00379131	0.0148085	0.0422666	0.0220552	0.268927	1.0552	0.0576	0.47138	0.662231	4131	1573	0.724229	196.1	298.45	39.8	36	4.5029	0.184553	0.0223321	1130328	2216124	5743	3617	0.0102157	1536	0.0395791	5951
FR153N	FR	1.76247	33.2542	62.5179	29.9953	7.68113	3.29217	9.5788	2.90958	0.000984798	0.00108189	0.00986074	0.0478142	0.0114177	0.239071	0.9088	0.1072	0.70309	0.801889	1434	443	0.763985	195.3	299.05	38.2	34.6	5.49919	0.178878	0.0168294	285328	1154912	1880	1000	0.0035582	535	0.0638614	9602
FR153N	FR	5.22224	115.654	159.86	44.6052	7.65523	9.74596	13.7247	1.40824	0.00390074	0.00221993	0.0229147	0.0690436	0.0231751	0.16129	1.004	0.0736	0.354353	0.557772	3510	1264	0.735233	212.6	296.65	35.6	31.6	5.32709	0.0797601	0.0105653	912350	1150724	4806	3477	0.00534864	804	0.0375536	5645
FR153N	FR	0.964372	17.525	44.3611	17.1592	2.45163	3.1924	3.42691	1.07346	0.00125662	0.000719811	0.0237838	0.15914	0.0216216	0.139785	0.8236	0.0484	0.545774	0.715406	1106	226	0.83033	194.2	299.55	38.6	35	6.34976	0.22898	0.0415641	146640	368620	1334	527	0.00190214	286	0.0122043	1835
FR153N	FR	1.86223	35.6152	64.9122	200.623	17.2173	3.05939	19.2007	6.27601	0.0249908	0.000915416	0.0215497	0.00921053	0.007633	0.277632	0.9136	0.0424	0.98589	0.896698	1486	463	0.762442	194.7	74.35	38.2	34.6	5.58106	0.175977	0.00559733	298230	2588736	1952	1071	0.00445606	670	0.0551621	8294
FR153N	FR	6.17099	123.966	196.154	80.3514	17.0764	9.67431	23.8393	2.46419	0.00524623	0.00384292	0.0132757	0.0286557	0.0180519	0.24863	0.979	0.1112	0.547162	0.716314	5064	1030	0.830981	184.8	299.55	36.4	31.8	5.41493	0.142031	0.024081	1052080	2656524	6103	3857	0.00726377	1130	0.0348918	5428
FR153N	FR	6.55668	145.565	249.989	110.789	20.2243	8.003	29.4561	3.68063	0.00359887	0.00776899	0.00869924	0.0434935	0.0191129	0.263066	1.2828	0.0752	0.503887	0.68659	6468	1299	0.832754	176	299.15	35.6	30.2	4.54156	0.272708	0.0507317	1436166	3146220	7778	4529	0.0176645	2748	0.0539833	8398
FR153N	FR	11.9413	310.208	395.759	96.3287	20.554	6.71906	37.2314	5.54117	0.005756	0.00554542	0.00578932	0.030667	0.0285261	0.192365	1.1816	0.1008	0.34878	0.55206	9210	2669	0.775318	198.1	299.85	34.8	30.4	5.06368	0.132212	0.0241409	2506932	3089648	11898	9326	0.0133716	2010	0.0509052	7652
FR153N	FR	8.9144	225.687	324.477	72.5459	15.5967	8.28241	28.0976	3.39244	0.00592809	0.00816229	0.0119017	0.0539488	0.0238461	0.177697	1.2016	0.112	0.351728	0.555091	6232	3485	0.64135	191.5	298.05	37.6	34	5.09564	0.0758806	0.012545	1879116	2344476	9755	6785	0.0086616	1302	0.0422702	6354
FR153N	FR	5.48834	120.71	202.736	59.7065	13.5274	10.0786	18.9682	1.88203	0.00440623	0.0039968	0.0134723	0.0699332	0.0146032	0.153675	0.89	0.0968	0.542363	0.713162	4530	1541	0.74617	194.9	299.25	32.8	29	7.18667	0.0586319	0.0117598	817854	2033416	6095	3629	0.00247474	372	0.0255657	3843
FR153N	FR	3.55911	85.219	120.777	31.7659	10.5136	7.35105	14.4755	1.96918	0.00328449	0.00112115	0.0117744	0.0673913	0.0139267	0.143478	1.0128	0.1368	0.562724	0.726299	2886	738	0.796358	204.5	297.65	35.8	31.8	6.63202	0.0701452	0.0101011	595556	1580384	3631	2562	0.00343936	517	0.0210619	3166
FR153N	FR	5.75444	137.408	203.734	72.313	15.5326	8.71482	22.0062	2.52515	0.00522085	0.00271401	0.0106588	0.0579585	0.0162664	0.163062	1.0356	0.08	0.531401	0.70583	4749	1367	0.776488	202.8	299.95	34.8	30.2	6.70567	0.11699	0.0194656	973098	2334844	6125	4131	0.00562804	846	0.0241088	3624
FR153N	FR	11.0435	290.491	402.822	124.339	19.7817	7.6839	34.2438	4.45656	0.00620581	0.00658192	0.00641349	0.0316348	0.0256539	0.167728	1.1604	0.0792	0.374351	0.577672	10768	1326	0.890359	188.7	299.75	35.8	30.8	6.1291	0.122125	0.0225246	2173860	2973472	12110	8733	0.00818285	1230	0.0277219	4167
FR153N	FR	11.3429	308.121	419.587	90.4105	41.433	0.0332636	56.7362	1705.65	0.0191388	0.00956938	9.62726e-05	0	0.0171365	0.208944	1.1604	0.21	0.569076	0.730273	11346	1256	0.900333	194.3	79.45	35.8	31.2	6.18717	0.118881	0.023342	2300300	6227968	12614	9263	0.00458373	689	0.0083026	1248
FR248N	FR	3.98543	79.6122	133.512	45.7039	10.0387	8.96722	14.7163	1.64112	0.002908	0.00371132	0.018105	0.0883562	0.0146504	0.226712	1.0702	0.104	0.497773	0.682146	2034	2111	0.490712	209.4	297.45	40.8	37.2	5.02367	0.0803811	0.00958584	727682	1561680	4154	2477	0.00865224	1346	0.10303	16028
FR248N	FR	0.931355	16.3985	33.3292	71.3152	12.8785	12.6066	13.9094	1.10334	0.00856314	0.000927112	0.027352	0.106452	0.00350932	0.290323	0.9014	0.0728	1.13009	0.925884	945	57	0.943114	181.5	297.25	38.6	35	3.92882	0.0275025	0.00847757	154964	1935872	1002	493	0.000951312	143	0.0709293	10662
FR248N	FR	0.532203	7.91652	21.3214	35.7906	58.1264	0.0332627	58.6874	1764.36	0.00552486	0	2.28904e-05	0	0.00140776	0.574766	0.8184	0.222	2.01957	0.990441	586	54	0.915625	3.9	78.35	38.8	35.2	3.86848	0.0514022	0.0272119	84332	8737480	641	238	0.000159661	24	0.00269428	405
FR248N	FR	2.66101	71.0158	104.545	23.1176	5.01721	6.55275	8.83759	1.34868	0.00155037	0.00221675	0.0246227	0.0811052	0.0168123	0.177362	1.3572	0.0832	0.364227	0.567713	1674	1458	0.534483	197.4	297.25	39.6	36	5.79853	0.120451	0.0129003	574274	754180	3143	2135	0.00351919	529	0.0229978	3457
FR248N	FR	6.05381	182.546	241.021	53.4864	17.0289	8.11609	26.6357	3.28184	0.00347969	0.00428094	0.0104305	0.0260681	0.0169935	0.199131	1.4018	0.1456	0.442885	0.639326	5408	1819	0.748305	181.6	298.55	38.6	34.8	5.64555	0.106068	0.0158943	1444084	2559764	7246	5488	0.00759054	1141	0.0569523	8561
FR248N	FR	3.49258	79.3647	121.575	26.344	4.1623	7.94978	8.50046	1.06927	0.00225575	0.00288846	0.0244253	0.19184	0.0209132	0.104167	1.1056	0.048	0.292137	0.489656	2898	748	0.794844	184.9	299.15	38.4	34.4	5.1029	0.162184	0.0394692	652106	625672	3655	2386	0.00308678	464	0.0416648	6263
FR248N	FR	6.18686	189.398	252.497	168.442	25.8199	0.698516	35.7534	51.1848	0.0249454	0.00327409	0.00432455	0.00441726	0.0169636	0.226639	1.4166	0.052	0.556214	0.722166	5644	1923	0.74587	181.8	291.45	38.4	34.6	5.68465	0.101861	0.00591431	1493194	3881208	7591	5694	0.00846202	1272	0.0281868	4237
FR248N	FR	0.831284	16.0936	42.728	0.864535	0.0315223	1.13055	0.833744	0.737471	0.000136943	0.00159766	0.1875	0.399441	0.104167	0.00558659	0.8556	0.0128	0.0167383	0.0378081	825	453	0.64554	213.7	NA	33.4	30.4	6.57028	0.198234	NA	120630	4740	1285	484	0.000532021	80	0.0173705	2612
FR248N	FR	1.46306	24.9053	52.7034	30.9237	57.4039	0.0332513	58.8874	1770.98	0.00271739	0	1.15845e-05	0	0.00297722	0.435593	0.9208	0.1892	1.59872	0.974807	1428	155	0.902085	30.8	79.55	38.6	34.8	5.06696	0.0587607	0.0353339	223084	8631812	1585	749	1.33005e-05	2	0.000944338	142
FR248N	FR	2.5936	58.6886	103.91	47.4829	54.7382	0.0332513	57.9243	1742.01	0.00502513	0	2.42928e-05	0	0.00510148	0.343137	1.0686	0.3204	1.25961	0.944997	2409	704	0.773852	208	78.65	37.8	34.4	5.76661	0.0351785	0.0155183	479082	8230980	3125	1765	0.000139656	21	0.00186873	281
FR248N	FR	1.36331	22.8769	49.2452	29.9262	57.602	0.0332513	58.9635	1773.27	0.0027248	0	1.15448e-05	0	0.0027823	0.441392	0.9288	0.1552	1.63657	0.97691	1357	122	0.917512	24	79.55	38.8	34.8	5.19135	0.0615883	0.038005	204726	8661608	1481	688	1.33005e-05	2	0.000871185	131
FR248N	FR	0.674952	10.5421	24.4268	61.2921	7.84618	10.8635	8.50869	0.783236	0.00576802	0.000410049	0.0352211	0.0777778	0.00645583	0.325926	0.936	0.064	1.10867	0.922138	740	20	0.973684	185.4	298.65	37.6	33.4	4.23456	0.0389418	0.0139271	103064	1220604	760	328	0.00106707	166	0.036216	5634
FR248N	FR	6.81653	174.204	221.221	78.4399	49.5033	0.0332513	59.9396	1802.62	0.0120482	0	0	0.000378644	0.0102985	0.290042	1.3808	0.1216	0.759168	0.825887	5685	951	0.856691	1	79.35	40.6	36.6	4.51715	0.125926	0.0377991	1569302	7443804	6653	5239	0.00329853	496	0.00830619	1249
FR248N	FR	6.38426	162.034	205.427	83.2946	50.5671	0.0332513	60.2766	1812.76	0.0120482	0	0	0.000395726	0.0101273	0.304313	1.338	0.0848	0.792952	0.838918	5561	602	0.90232	1.2	78.35	40.4	36.6	4.63387	0.143685	0.0670381	1460014	7603764	6178	4873	0.00142316	214	0.00839264	1262
FR248N	FR	6.75002	170.613	216.134	79.3045	49.9952	0.0332513	60.2624	1812.33	0.0120482	0	0	0.000385208	0.0100378	0.290447	1.3392	0.1032	0.768594	0.829625	5666	819	0.873709	1	78.55	40.6	36.6	4.61131	0.131184	0.0475489	1543878	7517768	6500	5131	0.00234089	352	0.00769436	1157
FR248N	FR	6.2845	157.146	199.508	90.4437	50.637	0.0332513	59.9927	1804.22	0.0120482	0	0	0.000408497	0.00974252	0.302696	1.32	0.0696	0.807021	0.844052	5471	521	0.913051	85.6	78.15	40.4	36.6	4.7161	0.149139	0.0760766	1406820	7614272	6000	4726	0.00111059	167	0.00860545	1294
FR248N	FR	6.68656	190.484	250.397	90.7176	14.3988	8.01722	25.171	3.13962	0.00405347	0.00478218	0.0122835	0.0436338	0.0232741	0.211731	1.4848	0.0648	0.368595	0.572038	5761	1739	0.768133	195.9	299.25	40.8	37.2	5.20137	0.129135	0.0215712	1619084	2164160	7527	5726	0.00872246	1311	0.0387088	5818
FR248N	FR	0	0	0	0	0	0	0	NA	0	NA	NA	NA	NA	NA	0	0	NA	NA	0	0	NA	NA	NA	NA	NA	NA	NA	NA	0	0	0	0	0	0	0	0
FR248N	FR	5.68856	128.974	181.535	93.2459	16.9904	7.25209	25.4247	3.50585	0.0037002	0.00336982	0.00910476	0.0449668	0.0192255	0.284619	1.2868	0.0728	0.479208	0.668265	4216	1225	0.774858	193.6	299.85	40.4	37.2	3.85208	0.198808	0.0333133	1267684	2553688	5457	3877	0.0119094	1790	0.0518691	7796
FR248N	FR	0.399197	8.51621	13.606	3.45971	0.745728	0.898194	1.32206	1.47191	0.0002167	0.000250915	0.0222816	0.111111	0.0231729	0.222222	1.2206	0.0584	0.360577	0.564064	286	123	0.699267	189.2	288.75	42.4	38.6	4.10236	0.0971465	0.0137213	86624	112084	409	256	0.00134396	202	0.0131602	1978
FR248N	FR	4.5575	115.667	155.72	43.1466	10.1405	6.98596	16.7797	2.40192	0.00182593	0.00305966	0.0134932	0.0521789	0.0190607	0.22133	1.3244	0.088	0.402672	0.604334	3096	1576	0.662671	193.9	298.05	40	36.4	4.83352	0.094258	0.0125607	997874	1524140	4681	3477	0.00775774	1166	0.112035	16839
FR248N	FR	4.25811	59.8131	135.195	79.4403	15.2681	9.94667	19.7505	1.98564	0.0043161	0.00521268	0.0130119	0.116864	0.0148832	0.321006	0.9504	0.084	0.64407	0.77305	2013	2020	0.499132	235.6	297.75	42	38.4	3.83366	0.0957922	0.0124827	673708	2294824	4064	1798	0.0140384	2110	0.111829	16808
FR248N	FR	5.6246	134.155	193.036	77.9088	13.6695	8.35655	22.2642	2.66428	0.00237946	0.00432109	0.0121098	0.0427856	0.0226707	0.280382	1.402	0.0704	0.413377	0.613968	4645	1340	0.776107	181	299.45	40	36.4	4.19459	0.239326	0.0428548	1337048	2126520	6006	4174	0.0136726	2127	0.0441676	6871
FR248N	FR	3.99197	77.6772	120.491	54.557	7.13084	6.48696	11.9815	1.84702	0.00210431	0.00308834	0.0167489	0.130192	0.0187959	0.194089	1.0854	0.0404	0.392709	0.595153	2432	1178	0.673684	199.9	298.75	41	37.6	4.44104	0.189077	0.0298787	729066	1071776	3622	2335	0.00787084	1183	0.0344374	5176
FR248N	FR	5.62203	151.762	227.942	121.522	22.444	5.7551	30.8376	5.35831	0.00235687	0.00498225	0.00583237	0.0190291	0.0147142	0.238835	1.4464	0.072	0.565132	0.727813	4641	2186	0.679801	195.5	299.85	41.2	37.4	5.54293	0.151843	0.0370925	1261570	3373364	6852	4562	0.00922812	1387	0.0606514	9116
FR248N	FR	7.51545	123.14	201.088	148.314	20.5008	8.44657	30.0229	3.55445	0.00740142	0.0058154	0.00868101	0.0746908	0.0216053	0.331589	1.05	0.0568	0.498719	0.682838	3598	2426	0.597278	199.2	299.85	38.8	35.4	3.16451	0.233071	0.0461837	1431716	3082436	6047	3703	0.0181102	2723	0.0901787	13559
FR248N	FR	2.19478	52.7744	78.2804	32.3563	5.92779	3.85749	9.1479	2.37147	0.00110866	0.00097346	0.0132435	0.0408627	0.0217733	0.261067	1.4696	0.0696	0.453451	0.647994	1828	516	0.779863	190	299.85	39	35.4	4.47674	0.190167	0.028942	484166	891284	2354	1587	0.0107611	1618	0.0416409	6261
FR248N	FR	1.23041	25.7387	38.5749	13.6342	3.60537	1.86223	5.13526	2.75758	0.000431167	0.000566677	0.0106952	0.0534884	0.0191776	0.295349	1.1372	0.0912	0.525901	0.702081	882	276	0.761658	191.4	298.95	40.2	36.6	4.81232	0.1731	0.0267593	230030	542092	1160	774	0.00287981	433	0.0117919	1773
FR248N	FR	0	0	0	0.498813	0.0127696	0	0.0127696	NA	0	NA	NA	NA	NA	NA	0	0.0216	NA	NA	4	0	NA	NA	NA	NA	NA	NA	NA	NA	0	1920	0	0	0	0	0	0
FR248N	FR	4.19003	88.0571	142.328	53.6723	9.65561	7.84799	15.1888	1.93537	0.00190266	0.00458976	0.0168605	0.0948617	0.0179616	0.258235	1.157	0.0728	0.43855	0.635707	1968	2299	0.461214	206.5	298.65	39.2	35.6	4.34396	0.123667	0.0180009	831948	1451788	4280	2648	0.0095373	1434	0.0471544	7090
FR248N	FR	3.35867	57.563	103.487	108.641	11.9045	9.1449	16.1685	1.76803	0.00471254	0.00244689	0.0162856	0.0965323	0.0176799	0.327085	1.1072	0.0432	0.578861	0.736282	2017	1083	0.650645	189.6	299.55	40.8	37.4	3.56157	0.139835	0.020072	641108	1789932	3112	1731	0.0101359	1524	0.0445872	6704
FR248N	FR	6.45131	175.15	236.77	105.682	14.6666	8.24704	25.3648	3.07562	0.00423306	0.00466112	0.0121741	0.0419329	0.0226738	0.236422	1.5108	0.0592	0.37492	0.578226	4398	2693	0.620223	191	299.75	39.8	36.6	4.41596	0.10203	0.0168138	1608550	2205220	7120	5267	0.00984989	1481	0.0558271	8394
FR248N	FR	3.52494	86.4609	136.242	56.4989	10.5607	7.84799	15.6511	1.99428	0.00247704	0.00363973	0.0161757	0.0747005	0.0135322	0.229035	1.2816	0.06	0.487793	0.674758	2797	1279	0.686212	210.6	298.85	40	36.2	4.83479	0.238782	0.0258857	765378	1587876	4097	2600	0.0103487	1556	0.0445806	6703
FR248N	FR	6.55668	164.945	251.725	120.399	18.1254	8.003	27.1489	3.39233	0.00380405	0.00725233	0.0101321	0.041389	0.0159422	0.2094	1.2472	0.078	0.478377	0.667629	5085	2719	0.651589	186.7	299.75	40	36.4	5.48782	0.120051	0.0227194	1403754	2819700	7832	5132	0.0120591	1876	0.0701243	10909
FR248N	FR	5.81486	136.566	218.307	108.156	18.5011	6.14714	27.0279	4.39682	0.0021997	0.00551162	0.00746162	0.0430999	0.0184747	0.262743	1.2072	0.0584	0.501026	0.684519	4886	1663	0.746068	179.8	299.65	40.2	37	4.65241	0.162191	0.0348627	1283080	2783976	6570	4110	0.0141617	2131	0.0875818	13179
FR248N	FR	4.25316	110.084	180.095	42.6313	9.89702	9.23732	15.7651	1.70667	0.0031928	0.00430411	0.0161171	0.0989834	0.0176617	0.172285	1.3374	0.0904	0.429201	0.627781	3346	2054	0.61963	210	296.55	40.4	37	6.55378	0.041649	0.00698237	883006	1489268	5420	3313	0.00193386	291	0.0476486	7170
FR248N	FR	3.5886	86.9571	115.633	47.9809	13.9917	6.31328	19.0043	3.01021	0.00311422	0.0016011	0.010019	0.0439137	0.0119183	0.219569	1.1906	0.0936	0.578792	0.736241	2875	599	0.827576	190.3	299.45	41.4	37.6	4.97018	0.185391	0.0196271	754272	2105428	3480	2617	0.00564872	850	0.0268613	4042
FR248N	FR	5.88132	152.648	212.658	95.0979	19.1892	8.07435	27.8148	3.44484	0.00463765	0.00341453	0.00912579	0.0222793	0.0165578	0.24036	1.32	0.0856	0.508488	0.689892	4791	1589	0.75094	188.4	298.85	40.2	36.6	4.98847	0.177225	0.0273946	1297948	2887528	6400	4594	0.0109785	1652	0.0819331	12329
FR248N	FR	5.94777	172.552	215.283	77.7862	14.9849	8.47309	23.9773	2.82982	0.00528032	0.00275109	0.0120477	0.0380711	0.0163441	0.170474	1.3756	0.0848	0.425925	0.624962	5187	1276	0.802568	183.5	298.95	40	36.4	6.11197	0.0934475	0.0157234	1353146	2254876	6479	5193	0.00534303	804	0.039787	5987
FR248N	FR	6.74524	192.655	257.515	77.5204	17.1145	8.24049	27.527	3.34046	0.00422564	0.00506568	0.00957958	0.0414763	0.0175303	0.187346	1.3876	0.084	0.422206	0.621737	6255	1479	0.808766	183.2	299.45	40.2	36.6	5.70327	0.128312	0.0205009	1566830	2575336	7750	5798	0.00806771	1214	0.0308287	4639
FR248N	FR	6.91138	218.373	252.598	72.0378	14.0441	6.08069	25.9376	4.26558	0.00370524	0.00220135	0.00841767	0.0325061	0.0206658	0.15554	1.5524	0.084	0.33862	0.541457	5806	1775	0.765862	192.3	298.55	39.4	35.6	5.23851	0.127531	0.0194486	1789694	2113308	7602	6572	0.00639303	962	0.0419468	6312
FR248N	FR	5.41613	138.626	196.908	65.6249	13.0533	9.33701	20.7696	2.22444	0.00347851	0.00508706	0.0157252	0.05625	0.0149618	0.206731	1.2292	0.0688	0.43002	0.628482	4293	1614	0.726765	190.8	297.65	40.6	37	5.31285	0.192115	0.0262251	1161122	1964220	5926	4172	0.0122743	1847	0.0451499	6794
FR248N	FR	5.88132	177.337	248.378	52.9651	11.6133	8.9715	20.462	2.28077	0.00384918	0.00507849	0.0150303	0.0670391	0.0146874	0.122533	1.3028	0.09	0.364069	0.567554	5161	2282	0.693403	191.8	298.55	40	36.4	6.88457	0.0789846	0.0154257	1331518	1747524	7475	5337	0.00356202	536	0.0316993	4770
FR248N	FR	5.91455	129.755	207.508	82.4381	15.7596	8.40663	24.1461	2.87227	0.00509401	0.00531875	0.010615	0.0777935	0.0179444	0.223479	1.2722	0.0832	0.459265	0.652675	3108	3078	0.502425	241	298.15	41.4	37.8	4.61467	0.0977124	0.0148296	1261976	2371444	6245	3905	0.00939682	1414	0.0817669	12304
FR248N	FR	2.47482	56.2139	96.036	51.8749	8.56685	6.01029	11.6728	1.94214	0.00185583	0.00242573	0.015591	0.0797373	0.0149164	0.262664	1.0968	0.0768	0.574979	0.733915	1763	1215	0.592008	192.1	298.15	39.6	36.4	5.05657	0.16778	0.0250477	483184	1332716	2988	1749	0.0116863	1818	0.0435119	6769
FR248N	FR	8.606	253.727	352.115	97.8226	19.2112	7.94144	32.3468	4.07316	0.00392212	0.00908095	0.00839668	0.0323918	0.0180719	0.169733	1.4184	0.0872	0.391382	0.593914	7544	3016	0.714394	183.1	298.55	40.6	37.2	6.4638	0.126043	0.0195643	1976594	2890832	10597	7636	0.0092772	1396	0.0530914	7989
FR248N	FR	5.41613	138.028	185.112	59.511	10.7571	10.2342	18.2143	1.77975	0.00406414	0.00408261	0.0195703	0.0610236	0.0121003	0.144193	1.2868	0.0832	0.387837	0.590586	4899	655	0.882067	191.1	299.15	40.2	36.6	5.34793	0.0714864	0.0184012	1122130	1618688	5571	4154	0.00317658	478	0.0422392	6356
FR248N	FR	5.78163	167.269	218.24	48.6455	12.4544	8.80536	21.0045	2.38542	0.00382623	0.00419904	0.01541	0.0492409	0.01541	0.15716	1.3658	0.0944	0.390341	0.592939	5602	950	0.855006	197.2	297.65	39.2	35.4	6.11977	0.0665374	0.0115448	1286590	1874092	6568	5034	0.00408702	615	0.0784043	11798
FR248N	FR	0.0664556	0.797467	1.92721	46.8844	8.57378	9.90188	8.64219	0.872783	0.00514527	6.93433e-05	0.0290338	0.0769231	0.000154847	0.461538	1.0294	0.0608	2.10151	0.992084	51	7	0.87931	180	296.95	NA	NA	3.25581	0.0336362	0.0103308	10294	1290152	58	24	0.00101677	153	0.0641097	9647
FR248N	FR	0	0	0	0	0	0	0	NA	0	NA	NA	NA	NA	NA	0	0	NA	NA	0	0	NA	NA	NA	NA	NA	NA	NA	NA	0	0	0	0	0	0	0	0
FR248N	FR	5.18353	118.723	196.509	63.9635	8.28799	8.50631	15.0395	1.76804	0.00213507	0.00573908	0.0195419	0.103137	0.0239468	0.198669	1.0194	0.0512	0.347833	0.551082	3347	2537	0.568831	206.4	299.45	40	36.4	5.31418	0.148005	0.0245223	1015942	1247148	5914	3573	0.00988194	1487	0.0391623	5893
FR248N	FR	4.94965	112.524	178.541	80.2872	11.9417	8.67796	18.3514	2.11472	0.00226696	0.00486036	0.0150602	0.0546951	0.0187715	0.24395	1.089	0.0688	0.456831	0.650723	3711	1828	0.669977	188.6	299.25	39.6	36	5.32312	0.140047	0.0228073	997140	1857732	5555	3501	0.00880652	1370	0.0296079	4606
FR248N	FR	2.41054	57.1459	80.9621	29.6979	5.59326	3.72831	8.81414	2.36411	0.00102136	0.00119158	0.0136719	0.0540541	0.0198759	0.231351	1.2624	0.0744	0.437205	0.634578	1849	665	0.735481	185.7	299.55	39.4	35.8	4.88526	0.15119	0.026117	501062	870124	2519	1778	0.00561817	874	0.0329698	5129
FR248N	FR	5.81744	131.905	177.577	112.813	12.981	7.45661	21.0239	2.81949	0.00323251	0.00377126	0.0111248	0.0688119	0.0221014	0.249505	1.2576	0.044	0.417304	0.617443	3625	1884	0.658014	179.5	299.85	39.4	35.8	4.15955	0.170513	0.0289135	1251194	2019416	5525	4104	0.0115192	1792	0.036261	5641
FR248N	FR	3.95826	97.6925	134.714	76.3046	10.824	8.11609	16.0183	1.97365	0.00384999	0.00302749	0.0179777	0.0671592	0.0113511	0.173271	1.1816	0.064	0.489087	0.675725	2610	1424	0.647	212.1	299.15	39	35.2	5.32623	0.156558	0.0156774	780806	1627048	4050	2937	0.00692529	1041	0.0317525	4773
FR248N	FR	3.293	86.3166	124.336	40.9796	8.35119	5.2555	12.9999	2.47358	0.00185422	0.00171743	0.0122514	0.0597786	0.0194909	0.204428	1.2928	0.0872	0.446607	0.642404	2810	914	0.754565	191.3	299.55	38.6	35.2	5.2958	0.0849494	0.017381	698790	1255340	3738	2595	0.00317326	477	0.0169174	2543
FR260N	FR	7.61715	191.36	297.169	91.8382	10.9941	10.0121	20.7677	2.07426	0.00566452	0.0059108	0.0123912	0.0918728	0.0281673	0.123086	1.1648	0.0592	0.327333	0.529383	5419	3373	0.616356	247.6	299.95	35.2	30.4	5.71589	0.0722286	0.0165016	1469156	1652612	8934	5753	0.00523554	787	0.0438602	6593
FR260N	FR	7.94707	209.55	300.625	100.519	47.0401	0.0332513	57.5294	1730.14	0.00775194	0	1.41343e-05	0	0.0128339	0.235538	1.0928	0.1072	0.739141	0.817669	7911	1117	0.876274	1	78.95	36.6	31.4	5.62935	0.147177	0.0535774	1577286	7073408	9041	6302	0.00279976	421	0.010953	1647
FR260N	FR	9.24387	258.695	347.576	108.333	44.0694	0.0332513	57.056	1715.9	0.00775194	0	1.5088e-05	0	0.0138809	0.202956	1.1716	0.1344	0.642805	0.772388	8470	1943	0.813406	197.1	80.85	36.6	31.4	5.59171	0.12048	0.0267444	1952800	6626708	10453	7780	0.00541997	815	0.010667	1604
FR260N	FR	9.50988	274.157	374.044	91.6074	43.6423	0.0332513	56.1783	1689.5	0.1	0	0	0.000209512	0.0135088	0.185627	1.186	0.1272	0.651412	0.776855	9359	1865	0.833838	201.3	79.45	36.2	30.8	6.59871	0.0917194	0.0253693	1885024	6562492	11249	8245	0.00360445	542	0.00825298	1241
FR260N	FR	9.60964	286.793	391.036	127.519	19.0364	5.61948	32.2948	5.74694	0.0139516	0.00460493	0.0119176	0.0131499	0.0262397	0.15962	1.23	0.064	0.386643	0.589458	9043	2686	0.770995	197.8	296.65	36.2	30.6	6.41713	0.0860901	0.0126331	1993660	2862508	11760	8625	0.00891136	1340	0.0508081	7640
FR260N	FR	0	0	0	10.6737	58.5775	0	58.5775	NA	0	NA	NA	NA	NA	NA	0	1.3824	NA	NA	3	1	NA	NA	72.95	NA	NA	NA	NA	0.0219305	0	8808284	0	0	0	0	0	0
FR260N	FR	7.68106	302.487	370.42	97.6592	43.2131	0.0332513	57.8234	1738.98	0.0588235	0	1.53806e-05	0	0.0115508	0.162942	1.8076	0.1536	0.597444	0.747328	9268	1856	0.833154	191.6	77.35	37	32.2	6.14473	0.133392	0.0231962	2196954	6497948	11140	9097	0.00469509	706	0.00975594	1467
FR260N	FR	8.83859	274.162	325.832	136.666	21.7413	4.91771	35.8065	7.28113	0.00537967	0.00398638	0.00506623	0.0189055	0.0169688	0.145025	1.3524	0.0704	0.405816	0.607189	8456	1335	0.86365	179.7	299.95	38.8	35	5.77313	0.150544	0.0328787	2116482	3271556	9806	8251	0.00862593	1298	0.0301044	4530
FR260N	FR	4.05379	133.277	183.783	61.272	6.86959	6.91138	12.9407	1.87238	0.00239905	0.00309139	0.0183504	0.072736	0.0180607	0.109827	1.395	0.0504	0.328689	0.530851	3979	1528	0.722535	214.8	298.75	38.2	34.4	7.3979	0.122805	0.0187885	913562	1033712	5531	4011	0.00489113	736	0.025931	3902
FR260N	FR	5.24999	147.033	211.229	73.0014	13.4365	6.97784	20.6495	2.9593	0.00268854	0.00340022	0.0107171	0.0355608	0.0174338	0.169597	1.2462	0.0784	0.456795	0.650695	4991	1352	0.786852	183.2	299.25	36.4	32	6.31951	0.122289	0.0225794	1085386	2021884	6357	4425	0.00679176	1022	0.030749	4627
FR260N	FR	5.41613	146.9	217.808	78.5173	13.1823	8.30695	20.5061	2.46854	0.00324212	0.00456751	0.0124327	0.0540111	0.0151508	0.154488	1.1884	0.0688	0.447146	0.642847	4669	1874	0.713587	191.7	299.65	37.8	34	6.01017	0.166158	0.0290178	1102060	1983620	6555	4421	0.00896486	1349	0.0377002	5673
FR260N	FR	8.41546	258.218	359.204	99.788	10.8116	10.4445	23	2.20212	0.00534093	0.0065644	0.0196621	0.0440028	0.0305376	0.139579	1.3228	0.0584	0.275781	0.47007	9483	1306	0.878951	187.9	299.85	35.6	31.2	6.35094	0.0897378	0.0196826	1832146	1625188	10799	7763	0.00578105	869	0.0313467	4712
FR260N	FR	6.08069	175.709	256.585	56.9524	11.9806	9.03796	20.5462	2.27332	0.00321985	0.00496308	0.0143016	0.0463968	0.0194568	0.148733	1.2252	0.0888	0.379974	0.583105	5741	1965	0.745004	185.5	297.15	38.2	34.2	6.62844	0.0444125	0.00673824	1288922	1802800	7722	5288	0.00454556	684	0.0914163	13756
FR260N	FR	9.8022	318.987	390.294	111.247	20.3178	6.5791	35.2447	5.35706	0.00584319	0.00410794	0.00496894	0.0263642	0.0201373	0.123237	1.3884	0.0856	0.373123	0.576477	9574	2147	0.816825	185.4	299.65	37.2	32.8	6.42675	0.0915259	0.0214997	2246150	3057344	11746	9600	0.00752942	1133	0.0573046	8623
FR260N	FR	2.32595	59.0125	104.9	24.4557	2.73223	6.77847	5.43953	0.802473	0.00184252	0.00258984	0.0343493	0.179237	0.0166909	0.0603372	1.1084	0.0384	0.303024	0.502291	2421	710	0.773235	195.4	298.65	37.4	34.6	7.69973	0.0782472	0.0224508	407386	411136	3157	1776	0.000691138	104	0.0178101	2680
FR260N	FR	7.94144	259.376	318.488	101.71	17.1146	7.54271	29.9028	3.96447	0.00519437	0.00339845	0.0079556	0.0280127	0.0200248	0.140856	1.4328	0.0744	0.368901	0.57234	7128	2435	0.745373	184.7	299.85	38.4	34.8	6.06348	0.114985	0.0242175	1924328	2575340	9585	7806	0.00966264	1454	0.0631461	9502
FR260N	FR	5.91505	157.081	238.131	103.248	13.3585	8.04181	21.4617	2.66876	0.00421717	0.00390806	0.0110758	0.0509666	0.0215556	0.163796	1.2148	0.0624	0.423011	0.622437	5494	1661	0.767855	206.9	299.45	35.2	30.2	5.01043	0.0581932	0.0124994	1219228	2009976	7166	4727	0.0112785	1697	0.0850172	12792
FR260N	FR	3.28983	107.601	131.494	14.6879	2.31099	4.78521	7.07266	1.47802	0.000759918	0.00175167	0.0264292	0.0657307	0.0295892	0.08679	1.376	0.062	0.171824	0.32675	2723	1224	0.689891	199.9	295.05	36.4	31.6	6.88034	0.0404398	0.00610702	716458	347720	3957	3238	0.00162165	244	0.142167	21391
FR260N	FR	8.00858	329.083	391.922	105.806	13.5394	6.61289	27.8943	4.21816	0.00278961	0.00379288	0.0088205	0.0183354	0.0233743	0.111867	1.6128	0.0616	0.288517	0.485384	9258	2513	0.786509	183.4	299.95	34.6	30	6.87386	0.139075	0.0297586	2159880	2037192	11794	9903	0.00841399	1266	0.0297547	4477
FR260N	FR	4.22029	115.775	170.805	56.06	10.2527	6.44674	16.0298	2.48649	0.00173937	0.00303537	0.0114056	0.0501446	0.0170436	0.162488	1.2716	0.0704	0.443223	0.639606	4108	1016	0.801717	219.6	297.05	37.4	33	6.0952	0.0983677	0.0171676	869232	1542664	5140	3484	0.00457918	689	0.028246	4250
FR260N	FR	8.24119	238.396	300.571	93.1454	17.2397	6.44674	29.3024	4.5453	0.00398926	0.00286809	0.00535625	0.0342352	0.0215406	0.150469	1.4128	0.088	0.385459	0.588338	7405	1615	0.820953	179.8	299.55	38.2	34.4	5.77777	0.0762661	0.0218228	1814992	2593948	9045	7174	0.00602803	907	0.0286182	4306
FR260N	FR	0	0	0	0.0332306	0.000824119	0	0.000824119	NA	0	NA	NA	NA	NA	NA	0	0.0248	NA	NA	1	2	NA	NA	NA	NA	NA	NA	NA	NA	0	124	0	0	0	0	0	0
FR260N	FR	5.28876	129.192	207.626	36.2231	5.65181	10.2782	11.6291	1.13144	0.00360116	0.00423294	0.0216267	0.147448	0.0282087	0.0926276	0.9856	0.0688	0.289041	0.486005	4779	1440	0.768452	214	296.55	36.8	32.8	7.04913	0.0271499	0.00599151	898502	849572	6242	3884	0.000359237	54	0.0443524	6667
FR260N	FR	0	0	0	0.0332306	0.000664612	0	0.000664612	NA	0	NA	NA	NA	NA	NA	0	0.02	NA	NA	0	0	NA	NA	NA	NA	NA	NA	NA	NA	0	100	0	0	0	0	0	0
FR260N	FR	0	0	0	0.132922	0.0023926	0	0.0023926	NA	0	NA	NA	NA	NA	NA	0	0.018	NA	NA	0	0	NA	NA	NA	NA	NA	NA	NA	NA	0	360	0	0	0	0	0	0
FR260N	FR	7.48474	221.016	286.749	95.7714	14.3554	8.18331	25.6165	3.13033	0.0036911	0.0042903	0.0107368	0.0296797	0.0200389	0.150162	1.3432	0.0656	0.356941	0.560398	5695	2832	0.667879	242.8	299.25	36.2	31	5.26094	0.0951866	0.01827	1692604	2157708	8620	6644	0.00894177	1344	0.0926843	13931
FR260N	FR	4.85676	128.372	191.643	54.755	8.08594	8.91515	14.1618	1.58851	0.00362514	0.00350712	0.0197125	0.0841379	0.0171663	0.107586	1.1172	0.0744	0.367509	0.570967	3714	2024	0.647264	197.4	299.15	36.8	32.4	6.44254	0.0491471	0.00940103	913244	1215364	5761	3859	0.00396525	596	0.048062	7224
FR260N	FR	7.45147	248.327	330.925	94.2744	14.6175	8.05025	25.8909	3.21616	0.00434599	0.00434599	0.00923147	0.0347929	0.0202365	0.111953	1.3576	0.0652	0.361094	0.564582	8407	1521	0.846797	194.7	299.05	36.2	31.2	6.69002	0.133727	0.0278119	1694450	2197100	9948	7465	0.0072918	1096	0.0324937	4884
FR260N	FR	7.25188	213.964	300.787	87.4217	14.1256	8.34964	24.3999	2.92226	0.00451154	0.00463548	0.0113417	0.0340697	0.0199539	0.12856	1.2978	0.076	0.375639	0.578923	6658	2361	0.738219	195.1	299.35	37.8	34	6.55894	0.066298	0.0107858	1544274	2123168	9042	6432	0.00814339	1224	0.0863173	12974
FR260N	FR	5.98779	171.351	234.156	67.9282	10.4004	8.08352	18.3492	2.26995	0.00293003	0.00347125	0.0116866	0.0577201	0.021138	0.128788	1.1904	0.0712	0.363319	0.566807	4960	2055	0.707056	193.3	297.55	35.6	30.6	6.44111	0.0902506	0.0173931	1194742	1563248	7039	5151	0.00595452	895	0.0448153	6736
FR260N	FR	5.75493	162.901	224.542	60.011	8.31632	8.11678	16.3945	2.01982	0.00301497	0.00386401	0.0145286	0.0813777	0.0212341	0.103709	1.2516	0.0648	0.307386	0.507264	4961	1764	0.737695	197.7	299.15	36.2	30	5.82572	0.0754855	0.0172767	1214192	1249992	6750	4897	0.00499648	751	0.0358136	5383
FR260N	FR	6.71963	232.06	318.983	92.844	14.5918	7.75086	25.0733	3.2349	0.00357264	0.00441752	0.00887938	0.0345616	0.0208096	0.128081	1.454	0.0712	0.378789	0.581966	7588	1991	0.792149	192.9	299.85	36.8	32.2	7.20121	0.0987445	0.0217461	1575428	2193236	9589	6976	0.00752466	1131	0.0365787	5498
FR260N	FR	6.38698	194.038	252.651	101.593	16.6574	7.68433	26.1398	3.40171	0.00552652	0.00302583	0.00861794	0.0427408	0.0161187	0.135346	1.4006	0.07	0.440382	0.637241	6262	1308	0.827213	192	299.75	37.4	33.2	6.06406	0.128994	0.0251683	1425268	2503704	7595	5833	0.00691922	1040	0.0339774	5107
FR260N	FR	3.06017	62.5671	123.338	58.8084	54.8258	0.0332627	58.0167	1744.2	0.00578035	0	1.21286e-05	0	0.00527592	0.339844	0.9058	0.06	1.25964	0.945	3406	296	0.920043	18	120.75	36.8	33.2	6.1962	0.0432336	0.0277706	479656	8241340	3708	1881	7.98304e-05	12	0.000605381	91
FR260N	FR	6.71963	232.659	289.11	84.2282	12.1933	7.05229	23.0879	3.27382	0.00372103	0.00316819	0.00980766	0.0422535	0.0203237	0.110915	1.4804	0.0612	0.326172	0.528124	7113	1560	0.820131	219.9	299.95	38.4	34.4	6.33804	0.121588	0.024824	1637526	1832720	8691	6994	0.00652004	980	0.026812	4030
FR260N	FR	4.49084	146.435	224.808	54.8548	15.1215	7.31841	21.5133	2.93961	0.00198413	0.00355159	0.009634	0.018388	0.0137691	0.132394	1.2448	0.1216	0.527086	0.702892	5953	796	0.882057	177.4	298.15	37.6	32.4	8.56464	0.144408	0.0280077	960718	2272852	6758	4402	0.0070789	1064	0.0625059	9395
FR260N	FR	6.58657	207.477	252.718	58.1148	9.88802	7.25188	19.7029	2.71693	0.00296465	0.00272226	0.0120231	0.0419441	0.0214267	0.11285	1.2506	0.0672	0.302646	0.501857	6090	1486	0.803854	194.4	297.55	37.6	33.4	6.41295	0.0808424	0.0130715	1475230	1486228	7597	6237	0.00419811	631	0.0539167	8104
FR260N	FR	5.72167	184.757	233.524	52.2268	8.1562	7.65107	16.9134	2.21059	0.00280249	0.00310026	0.015495	0.0540441	0.0201435	0.101838	1.3166	0.0736	0.285866	0.482233	5442	1563	0.776874	190.5	299.45	37.2	33	6.345	0.0917975	0.0165134	1316258	1225924	7020	5554	0.00488338	734	0.0332189	4993
FR260N	FR	7.75086	277.8	342.468	80.5025	11.4941	8.4827	23.9166	2.81946	0.00245321	0.00482183	0.0133926	0.0260829	0.0215898	0.114113	1.4764	0.0632	0.28449	0.480591	8052	2225	0.783497	191.2	299.55	36.8	32.4	7.2236	0.16935	0.026117	1867176	1727632	10295	8351	0.009973	1499	0.0712281	10706
FR260N	FR	8.44944	263.03	348.423	102.591	17.2397	7.01902	29.7613	4.2401	0.0055411	0.00404102	0.00643967	0.033402	0.0218255	0.126287	1.3304	0.0792	0.375992	0.579266	8602	1854	0.822686	187.1	299.85	36	30.8	6.45734	0.0764924	0.0179495	1882070	2591232	10474	7907	0.00641359	964	0.0431919	6492
FR260N	FR	4.25798	108.046	169.588	54.0897	8.79356	7.31841	14.1256	1.93015	0.00261242	0.00362473	0.0147448	0.0951654	0.0171645	0.133333	1.115	0.0496	0.423112	0.622525	3675	1413	0.722288	190.4	298.05	37.2	32.8	6.07239	0.194897	0.0402425	801442	1321724	5098	3248	0.00814339	1224	0.0279297	4198
FR260N	FR	4.22472	108.412	189.647	65.1006	10.6636	8.61576	16.1684	1.87661	0.00325218	0.00403343	0.0145189	0.0763984	0.0191924	0.16462	1.2032	0.0592	0.467927	0.659534	4158	1520	0.7323	196.1	297.55	37.8	31	6.16202	0.134782	0.020949	827402	1602804	5701	3259	0.00894177	1344	0.0383086	5758
FR260N	FR	7.94978	239.458	332.494	56.2472	11.1498	9.57965	22.4108	2.33942	0.00431025	0.00664878	0.0151425	0.0604752	0.0214618	0.115011	1.2892	0.0968	0.298878	0.497516	1419	8503	0.143016	272.9	295.85	35	30.6	6.54045	0.0477436	0.00747527	1692752	1676016	9996	7199	0.00861503	1295	0.0928295	13954
FR260N	FR	7.11821	223.193	294.84	61.5027	16.5748	6.65253	27.1842	4.08629	0.00296224	0.00388491	0.00805902	0.0234647	0.0186039	0.1573	1.2908	0.144	0.408625	0.609721	6944	1908	0.784455	185.2	298.25	38.6	34.8	6.83821	0.0540707	0.0119721	1594794	2491496	8864	6710	0.00618686	930	0.0718008	10793
FR260N	FR	8.54851	242.219	298.732	115.721	13.3675	7.28453	25.3417	3.47885	0.00435631	0.00352314	0.00924867	0.0423977	0.0232708	0.137719	1.252	0.0432	0.32559	0.527491	7134	1821	0.79665	180.2	299.95	35.8	30.8	5.71534	0.159085	0.0363983	1799944	2009392	8981	7282	0.00914723	1375	0.036895	5546
FR260N	FR	6.88537	183.011	258.917	97.6592	17.2628	5.92076	26.8923	4.54203	0.00442017	0.00248952	0.00623077	0.037062	0.0225385	0.193396	1.2896	0.0872	0.446025	0.641924	6240	1536	0.802469	182.3	299.65	38.4	34.6	5.50672	0.117449	0.0201197	1447490	2594920	7784	5502	0.00932685	1402	0.0537325	8077
FR260N	FR	7.61456	285.895	349.405	84.8574	45.4707	0.0332513	59.2602	1782.19	0.0666667	0	1.4618e-05	0	0.0114897	0.180856	1.7316	0.0836	0.633215	0.767306	9469	1029	0.901981	197	75.65	37	32.4	6.13147	0.144794	0.0431039	2073522	6837428	10508	8598	0.00296602	446	0.00887146	1334
FR260N	FR	9.24387	258.429	347.244	108.3	44.0743	0.0332513	57.0411	1715.45	0.0078125	0	1.5078e-05	0	0.0137812	0.203745	1.1648	0.1344	0.643356	0.772677	8455	1956	0.812122	197.3	80.85	36.6	31.4	5.59332	0.120562	0.0270071	1949812	6627452	10443	7772	0.00546652	822	0.0107801	1621
FR284N	FR	6.02003	118.339	218.55	26.9072	2.02483	10.6099	8.97361	0.845778	0.00239689	0.00733682	0.0485087	0.231664	0.0419535	0.0500894	1.0452	0.048	0.111059	0.225643	5255	1295	0.80229	202.7	294.45	37.4	32	4.85139	0.0410917	0.0115799	1044620	304396	6571	3558	0.00143017	215	0.0473953	7125
FR284N	FR	6.5309	122.02	188.647	40.0841	4.55627	9.88622	12.4708	1.26143	0.00358971	0.00456223	0.0254794	0.172477	0.0496454	0.147248	1.0512	0.0648	0.197469	0.365355	4085	2194	0.650581	194.5	299.55	40	36.2	4.00432	0.0450259	0.00940542	1320924	760436	6297	4073	0.00430201	718	0.0510968	8528
FR284N	FR	11.3841	280.08	348.864	58.3587	10.331	10.1558	25.5092	2.51177	0.00549937	0.00677638	0.0139759	0.0791527	0.0342148	0.125753	1.1592	0.0936	0.225476	0.40499	10396	1226	0.89451	198.2	299.25	39.4	36	5.18504	0.111439	0.0166538	2533226	1724228	11645	9349	0.00941288	1571	0.04453	7432
FR284N	FR	10.3056	277.294	342.003	66.2077	13.4275	9.55668	28.1062	2.941	0.00694491	0.00515844	0.00988776	0.0655603	0.0294851	0.117394	1.232	0.12	0.282115	0.477742	10246	1156	0.898614	185.8	299.25	34.8	30.2	4.84962	0.0342915	0.0103899	2449860	2241040	11416	9256	0.00393651	657	0.0771305	12873
FR284N	FR	8.68789	230.679	305.514	114.441	12.9349	8.56806	25.8285	3.01451	0.00783864	0.00520134	0.0121754	0.0687992	0.0317578	0.159431	1.3202	0.0632	0.301724	0.500799	8713	1452	0.857157	194.9	299.85	37.8	33.8	4.60956	0.0776098	0.0170594	2151928	2158816	10198	7700	0.00687842	1148	0.0471303	7866
FR284N	FR	3.47516	81.9658	118.784	44.1285	5.42043	8.11869	9.68982	1.19352	0.00349347	0.00134563	0.027024	0.0903361	0.0266931	0.151961	1.0896	0.0648	0.35595	0.559395	3590	365	0.907712	199.9	298.95	36.8	31.2	5.16431	0.0428725	0.0112637	712556	904664	3965	2736	0.000736973	123	0.0238348	3978
FR284N	FR	0	0	0	0	0	0	0	NA	0	NA	NA	NA	NA	NA	0	0	NA	NA	0	0	NA	NA	NA	NA	NA	NA	NA	NA	0	0	0	0	0	0	0	0
FR284N	FR	9.6166	255.184	330.559	90.3541	10.7318	9.79635	25.3115	2.58376	0.00455697	0.00723394	0.0142754	0.0747729	0.0359672	0.157932	1.3228	0.0584	0.23957	0.423989	9501	1517	0.862316	192.9	299.85	35.2	30.2	4.50404	0.129977	0.0266694	2433330	1791124	11034	8518	0.0124746	2082	0.0512047	8546
FR284N	FR	8.56806	185.142	283.076	84.7219	13.2531	8.8976	23.5003	2.6412	0.00469443	0.00734039	0.00713544	0.11854	0.022445	0.127007	1.0712	0.088	0.360467	0.563953	7851	1572	0.833174	204.6	76.65	36.8	31.2	5.02362	0.0596997	0.0156164	1710254	2211924	9449	6180	0.00432597	722	0.0412825	6890
FR284N	FR	13.0318	440.746	508.062	124.926	20.49	4.43382	42.4051	9.56401	0.008717	0.00586143	0.0048762	0.0179294	0.028352	0.139387	1.4356	0.0808	0.286674	0.483196	15007	1931	0.885996	205.3	299.95	34.8	29.8	5.53544	0.172114	0.0291027	3657612	3419756	16959	14712	0.0148174	2473	0.0504976	8428
FR284N	FR	12.4027	367.378	438.199	93.4098	11.9654	8.14865	32.098	3.93906	0.00661641	0.00729432	0.0104047	0.050115	0.0435696	0.1372	1.4124	0.0712	0.202579	0.372778	12188	2393	0.835882	202.2	299.45	35	30	4.69981	0.0528529	0.0107206	3360106	1997020	14627	12263	0.00784906	1310	0.0769328	12840
FR284N	FR	14.2352	415.515	500.361	146.942	10.8348	8.04888	33.3575	4.14436	0.00759006	0.00995061	0.0124425	0.0467134	0.0502605	0.135802	1.307	0.0352	0.170573	0.324808	13408	1620	0.892201	197.3	294.75	37	31.4	4.835	0.146018	0.028061	3385866	1628808	15044	12493	0.0144414	2171	0.0554442	8335
FR284N	FR	13.0318	455.875	518.458	115.309	37.9133	0.0299583	60.714	2026.62	0.0833333	0	0	0.000136129	0.0206889	0.178192	1.4856	0.1032	0.425341	0.624458	15598	1677	0.902923	208	296.35	35.4	30	5.43429	0.170309	0.0308213	3805406	6327696	17306	15217	0.00860401	1436	0.0172739	2883
FR284N	FR	12.1331	342.483	415.341	83.0143	8.91637	9.67652	25.6976	2.65567	0.00538972	0.00691717	0.0149614	0.0653007	0.0397182	0.108771	1.1784	0.0488	0.185068	0.346972	12639	1199	0.913355	203.9	295.85	34.6	29.8	5.54909	0.20255	0.0459849	2800776	1488132	13864	11432	0.0088257	1473	0.0647518	10807
FR284N	FR	10.2457	267.198	353.927	75.4049	9.94068	11.5938	24.2356	2.09039	0.00748854	0.00690734	0.0176156	0.081571	0.035652	0.12805	1.2784	0.0688	0.229271	0.410168	7192	4503	0.614964	239.4	299.25	34.4	30	4.84778	0.0730328	0.0126423	2385814	1659088	11814	8919	0.00834637	1393	0.0732	12217
FR284N	FR	2.69624	50.0902	112.314	9.52673	0.987017	4.85324	3.74815	0.772299	0.00105067	0.00376675	0.0460327	0.30816	0.0357359	0.0355903	0.9068	0.0436	0.13273	0.263334	2394	1321	0.644415	219.4	298.95	34.4	30.2	5.03697	0.138662	0.0429642	460830	164732	3749	1672	0.00145597	243	0.0411147	6862
FR284N	FR	11.6238	327.474	405.785	187.778	23.7281	0.659082	41.2953	62.6558	0.0248331	0.00747664	0.00189103	0.0090002	0.0271551	0.2072	1.4006	0.0688	0.3712	0.574597	8409	4977	0.628194	241.5	73.45	34.6	30	4.75661	0.0664628	0.00818187	2931934	3960200	13545	10931	0.00840629	1403	0.0428763	7156
FR284N	FR	7.66931	176.155	252.638	60.0963	10.0937	9.67652	19.6312	2.02874	0.00440007	0.00478883	0.0134117	0.0928617	0.0281882	0.142767	1.1348	0.0832	0.313513	0.514167	6090	2309	0.725086	207.6	298.05	38	34.4	5.33213	0.0556107	0.0113443	1591792	1684628	8433	5880	0.00431998	721	0.0391494	6534
FR284N	FR	9.67652	244.519	314.891	79.9586	12.4666	8.8976	26.797	3.01171	0.00493323	0.00527345	0.00971247	0.0703441	0.0351476	0.177379	1.2872	0.084	0.271828	0.465224	7845	2635	0.748569	199.3	299.55	34.8	30.2	4.29959	0.095068	0.018491	2391726	2080660	10511	8162	0.0118515	1978	0.0434814	7257
FR284N	FR	9.19718	234.693	311.326	47.4239	8.87689	10.8449	20.6879	1.90762	0.00453466	0.0064241	0.0168543	0.088642	0.0284501	0.103704	1.1304	0.0912	0.243429	0.429086	9035	1326	0.87202	203.7	298.05	36	31.4	5.66429	0.0381513	0.00795043	1971246	1481544	10392	7834	0.00237269	396	0.043811	7312
FR284N	FR	8.74781	193.8	266.748	56.681	8.918	11.3542	18.8536	1.66049	0.0056004	0.00508185	0.0173896	0.109152	0.0283336	0.108544	1.0362	0.076	0.278201	0.473014	5584	3255	0.631746	214.6	84.25	35.6	30.8	5.30224	0.0368916	0.00867072	1658234	1488404	8904	6469	0.00254645	425	0.053134	8868
FR284N	FR	9.73643	232.087	305.245	46.1657	6.72357	11.2643	19.0042	1.68711	0.00404575	0.00719828	0.0221708	0.111205	0.0326774	0.108942	1.1444	0.0768	0.189629	0.353794	4248	5771	0.423994	252.8	294.45	36.8	32.6	5.12156	0.0313292	0.00597235	2049620	1122156	10189	7747	0.00393651	657	0.0939131	15674
FR284N	FR	10.0777	291.356	370.315	55.5439	14.0045	9.24624	29.1979	3.15782	0.00439042	0.00713126	0.00925794	0.0561457	0.0272516	0.1292	1.3688	0.1376	0.283697	0.479641	9477	1637	0.852708	192.8	299.15	36.4	30.8	5.29133	0.155984	0.0258987	2284044	2105320	11134	8760	0.0129381	1945	0.0370448	5569
FR284N	FR	6.14144	128.581	203.806	100.091	51.0178	0.0299583	57.88	1932.02	0.0322581	0	0	0.000394945	0.00967329	0.325039	1.048	0.068	0.926062	0.88144	5032	1728	0.744379	88.8	73.25	37.4	33.4	5.34439	0.0522643	0.0300202	1145304	8514812	6803	4292	0.000593173	99	0.00388259	648
FR284N	FR	7.45961	172.829	230.319	52.0674	5.25338	9.43685	14.9412	1.58328	0.0032455	0.00423842	0.021313	0.114926	0.0429679	0.124684	1.1588	0.0568	0.18816	0.351605	6281	1392	0.818585	207.7	299.95	38	34	4.66006	0.0599953	0.0164511	1616878	876784	7688	5769	0.00185142	309	0.0357941	5974
FR284N	FR	5.25371	132.141	193.257	48.1147	5.57899	6.78327	12.9074	1.90283	0.00223379	0.0039642	0.0142653	0.125746	0.0323348	0.114732	1.2416	0.0392	0.245829	0.432232	3442	2341	0.595193	207.8	299.85	34.4	29.6	4.58952	0.162283	0.0324211	1101972	838912	5812	3974	0.0130013	1955	0.0453216	6815
FR284N	FR	6.45076	161.834	221.055	178.194	41.4523	0.099754	50.8863	510.118	0.026616	0.00380228	0.000112259	0.000389408	0.0115787	0.281153	1.2718	0.1096	0.731907	0.814607	3877	2737	0.586181	208.7	73.15	34.8	29.8	4.31713	0.146592	0.0185857	1418584	6233180	6648	4867	0.0110328	1659	0.0294673	4431
FR284N	FR	5.38672	133.77	194.687	48.1479	5.62956	6.81653	13.069	1.91726	0.00222366	0.00400574	0.014156	0.124153	0.0326767	0.115576	1.2318	0.0392	0.244701	0.430756	3488	2339	0.598593	208	299.85	34.4	29.8	4.60042	0.161916	0.0318164	1118672	846516	5855	4023	0.0129813	1952	0.0464255	6981
FR284N	FR	6.48401	164.029	223.283	137.594	44.7677	0.0665027	54.355	817.335	0.0333333	0	4.45282e-05	0	0.0105532	0.278496	1.2784	0.0992	0.753545	0.823618	4009	2675	0.599791	208.4	73.05	34.8	30	4.27567	0.145486	0.0223542	1441636	6731716	6715	4933	0.00990225	1489	0.0251713	3785
FR284N	FR	3.6244	81.4325	132.041	22.6109	2.37343	6.2845	6.80843	1.08337	0.00183584	0.00312625	0.0282597	0.196816	0.0377728	0.0709117	1.1064	0.0384	0.186153	0.348602	2651	1305	0.670121	207.5	299.95	34.2	29.8	4.88868	0.212372	0.0565962	666890	356892	3971	2449	0.00611825	920	0.0415974	6255
FR284N	FR	6.1515	154.419	215.036	241.671	21.7278	0.964289	30.5151	31.6451	0.026903	0.00333681	0.00372747	0.00933063	0.0192178	0.252333	1.2568	0.0584	0.540662	0.712036	3749	2685	0.582686	208.3	71.45	34.6	29.8	4.43352	0.147484	0.0113835	1321334	3267212	6467	4644	0.0135798	2042	0.0657778	9891
FR284N	FR	4.48893	105.041	162.134	32.9188	3.6975	6.78327	9.34512	1.37767	0.00211311	0.003598	0.020133	0.162345	0.0352328	0.0901917	1.1372	0.0368	0.218719	0.395661	3102	1756	0.638534	207.8	299.95	34.2	29.6	4.82248	0.183691	0.0430626	849232	555992	4876	3159	0.00903772	1359	0.0427745	6432
FR284N	FR	6.48401	164.295	223.782	138.193	44.7774	0.099754	54.335	544.69	0.023622	0.00787402	2.96899e-05	0.000773096	0.0106587	0.277155	1.2752	0.0968	0.754729	0.824098	4012	2682	0.599343	208.4	119.25	34.8	30	4.28849	0.143756	0.022088	1437180	6733168	6730	4941	0.00979585	1473	0.0247057	3715
FR284N	FR	11.8405	332.199	408.497	82.6507	8.92982	9.1132	28.9299	3.17451	0.00392883	0.00915893	0.0124117	0.0747899	0.0506132	0.145168	1.464	0.0528	0.160315	0.308671	9903	2345	0.80854	192.5	299.65	38.4	34.4	4.30538	0.180486	0.0302642	3006642	1342432	12282	9988	0.0168428	2532	0.0576726	8670
FR284N	FR	0.133005	2.92612	3.89041	0.665027	0.0647204	0.299262	0.19891	0.664667	0.000111305	4.45221e-05	0.0752688	0.145833	0.0752688	0.0833333	0.9592	0.0592	0.170938	0.325376	113	4	0.965812	194.8	NA	39.4	35.6	5.54669	0.121703	NA	20178	9732	117	88	0.000199508	30	0.00073818	111
FR284N	FR	0.199508	4.02341	6.68352	1.69582	1.70085	0.0665027	1.90042	28.5766	1.14729e-05	0.00016062	0.000391236	0.194444	0.00469484	0.166667	0.963	0.264	0.978745	0.894984	145	53	0.732323	201.2	79.35	39.8	35.6	5.36075	0.14453	0.0205342	30010	255756	201	121	0.000119705	18	0.00143646	216
FR284N	FR	0.166257	3.29188	5.88549	0.831284	0.0821973	0.365765	0.245767	0.671927	0.000133755	0.000133755	0.0819672	0.237288	0.057377	0.0847458	0.95	0.0752	0.17682	0.334452	134	43	0.757062	196.9	NA	39.6	35.4	6.59228	0.145931	NA	24596	12360	177	99	0.000232759	35	0.00301257	453
FR284N	FR	0.964289	18.0222	44.6898	2.4606	1.7454	1.2303	2.67361	2.17314	0.000164968	0.00152006	0.00419527	0.349206	0.0064836	0.037037	0.8528	0.0888	0.459454	0.652827	904	434	0.675635	212.6	79.55	33.4	30.6	6.38092	0.123262	0.0228058	139574	262456	1344	542	0.000272661	41	0.0177562	2670
FR284N	FR	0.332513	5.48647	14.5641	0.565273	0.045142	0.465519	0.344151	0.739286	7.842e-05	0.000504128	0.0441176	0.462264	0.0735294	0.00943396	0.8508	0.028	0.0610647	0.131169	245	191	0.561927	212.4	NA	33	31.2	5.78199	0.149292	NA	44962	6788	438	165	0.000179557	27	0.00587219	883
FR284N	FR	1.26355	24.1405	56.9596	7.48155	1.62908	2.09483	2.87091	1.37047	0.00038208	0.00205368	0.00939159	0.354902	0.00979992	0.0294118	0.8684	0.096	0.363957	0.567443	1157	550	0.677797	210.6	87.15	33.6	30.2	6.16768	0.107271	0.0126899	186734	244964	1713	726	0.000365765	55	0.0212742	3199
FR284N	FR	2.19459	47.5827	70.5261	9.37688	1.39148	3.42489	3.9061	1.1405	0.000719021	0.00135273	0.0239006	0.15625	0.0382409	0.0924479	0.9476	0.058	0.19127	0.356231	1642	474	0.775992	201.4	296.95	39.2	35.8	5.05078	0.0951788	0.022504	378124	209236	2121	1431	0.00202168	304	0.0128949	1939
FR284N	FR	2.66011	60.5839	83.6936	40.5334	54.3212	0.0332513	57.7431	1736.56	0.000483325	0	1.22404e-05	0	0.0034273	0.29106	1.0954	0.1568	1.22724	0.94074	2043	469	0.813296	203.8	119.95	39.2	35.4	4.66383	0.0934351	0.0350866	514546	8168272	2517	1822	0.00099089	149	0.00445568	670
FR284N	FR	0	0	0	1.36342	0.0635288	0	0.0635288	NA	0	NA	NA	NA	NA	NA	0	0.0272	NA	NA	0	2	NA	NA	NA	NA	NA	NA	NA	NA	0	9552	0	0	0	0	0	0
FR284N	FR	6.18528	133.283	193.307	48.5511	6.0437	12.0713	12.8271	1.06262	0.00482423	0.0033276	0.0281257	0.118245	0.0310921	0.109007	0.9818	0.0664	0.27668	0.471165	4931	863	0.851053	190.6	297.45	36.2	31.6	5.43027	0.0648013	0.0163035	1019936	908712	5813	4008	0.0019487	293	0.0339858	5110
FR284N	FR	11.1753	308.884	383.32	151.099	17.3295	7.21739	37.1764	5.15094	0.00673718	0.00767893	0.00598389	0.0517205	0.0357883	0.19299	1.5216	0.0608	0.272575	0.466143	9334	2159	0.812147	192.5	293.05	36.2	30.6	3.6966	0.178329	0.0387007	2983606	2605168	11525	9287	0.0291755	4386	0.0699122	10510
FR284N	FR	10.209	278.737	351.597	68.5369	15.0476	8.41331	28.8209	3.42563	0.00573388	0.00609053	0.00785699	0.0630451	0.0238799	0.127087	1.206	0.1096	0.320669	0.522107	7620	2919	0.723029	206	298.45	38	33.8	5.78292	0.0937329	0.0132101	2070912	2262508	10573	8382	0.00976343	1468	0.0389407	5855
FR284N	FR	9.8765	226.594	305.307	89.4538	19.4021	8.01426	32.8901	4.10395	0.00542874	0.00771453	0.00489995	0.0807028	0.0210732	0.174806	1.2096	0.0568	0.387118	0.589907	4542	4534	0.500441	243.8	295.45	38.2	34.6	4.29023	0.119007	0.0261543	2028014	2917240	9181	6814	0.0131687	1980	0.0542243	8153
FR284N	FR	11.3397	348.437	421.231	108.841	14.3157	8.28029	32.8298	3.96481	0.00714377	0.00634647	0.01038	0.0390349	0.0361446	0.153001	1.4208	0.0712	0.248766	0.436059	9831	2797	0.778508	207.7	299.65	36.2	31.4	5.0292	0.0808978	0.0146401	2783722	2152472	12667	10478	0.00967032	1454	0.0688628	10354
FR284N	FR	9.0784	228.357	322.366	64.1806	15.7086	9.04514	27.9975	3.09531	0.00452844	0.00746015	0.0091359	0.0657787	0.0243201	0.16798	1.1428	0.1208	0.357608	0.561073	6180	3475	0.640083	203.3	299.45	37.4	33.4	5.20483	0.0609904	0.01053	1847716	2361904	9694	6867	0.0107677	1619	0.0762186	11460
FR284N	FR	6.88362	171.558	222.969	42.0998	4.16994	9.67697	12.1716	1.25779	0.00322122	0.00364467	0.0227888	0.123022	0.0305976	0.0482595	1.0452	0.0456	0.182168	0.342597	5681	1000	0.850322	212.2	298.85	36.4	32.6	6.37624	0.109942	0.0249878	1203102	626980	6705	5159	0.0035715	537	0.0316513	4759
FR284N	FR	11.6057	310.361	397.853	107.777	13.6827	7.51545	31.8647	4.23989	0.00772069	0.00632003	0.0103258	0.042471	0.0414	0.180395	1.3356	0.0712	0.243669	0.429401	10408	1521	0.872496	209	299.85	39	35	4.46921	0.0607918	0.0147978	2733784	2057292	11964	9333	0.0079544	1196	0.060669	9122
FR284N	FR	9.64536	243.229	319.128	63.7259	12.2782	9.04668	27.2408	3.01114	0.00377608	0.00745776	0.010393	0.0766946	0.0323157	0.169862	1.3714	0.1176	0.260213	0.450728	6698	2860	0.700774	194.3	299.55	40	36.2	4.28824	0.137961	0.0215426	2249350	1845800	9595	7313	0.0205945	3096	0.0747282	11234
FR284N	FR	10.8095	282.975	380.227	85.7439	8.6809	10.8427	23.7928	2.19436	0.00416825	0.00880458	0.0136106	0.0903803	0.0368558	0.105817	1.1772	0.0488	0.197126	0.364854	9050	2353	0.793651	200.2	294.35	34	29.6	5.07197	0.15631	0.0382067	2271794	1305012	11432	8508	0.0135301	2034	0.0530561	7976
FR284N	FR	9.41254	255.835	327.111	153.527	22.8159	6.58545	37.4206	5.68231	0.0072045	0.00558151	0.00550363	0.0334665	0.0235578	0.203796	1.4192	0.076	0.408617	0.609714	8067	1749	0.821822	203.1	293.95	36	31.6	4.30948	0.144986	0.031217	2195550	3429940	9835	7692	0.0160312	2410	0.0515262	7746
FR284N	FR	6.71065	175.615	255.035	51.4383	10.0876	8.92756	19.1339	2.14324	0.00388076	0.00488061	0.0140159	0.0851257	0.0264877	0.137231	1.2138	0.0992	0.325332	0.527211	5697	2799	0.670551	209.6	298.65	35.6	30.2	5.38833	0.050347	0.0090695	1509822	1683612	8513	5862	0.00672862	1123	0.0664774	11095
FR284N	FR	14.2601	368.546	461.147	89.9047	13.8344	8.38831	35.5657	4.23992	0.00703524	0.0108642	0.00731348	0.0645777	0.0430587	0.149197	1.32	0.088	0.213946	0.388982	13334	2022	0.868325	203.1	299.75	37	31.2	4.34391	0.0821955	0.0174512	3626930	2308952	15393	12302	0.014362	2397	0.0678195	11319
FR320N	FR	0	0	0	0.166271	0.00430974	0	0.00430974	NA	0	NA	NA	NA	NA	NA	0	0.0248	NA	NA	0	7	NA	NA	NA	NA	NA	NA	NA	NA	0	648	0	0	0	0	0	0
FR320N	FR	9.01189	207.373	312.623	130.523	15.9477	8.41331	27.4748	3.26563	0.00501739	0.00584035	0.0107773	0.0402145	0.0291694	0.206702	1.0976	0.0648	0.377215	0.580449	7143	2236	0.761595	199.9	299.85	34.2	29.8	4.77838	0.122768	0.0265023	1733176	2397848	9401	6236	0.0116922	1758	0.0380228	5717
FR320N	FR	7.38243	188.418	266.034	87.1592	16.9537	5.18765	27.8163	5.36202	0.00342434	0.00184029	0.00689655	0.0153374	0.0280172	0.228221	1.27	0.0832	0.408364	0.609487	6996	988	0.876253	205.7	299.75	35.6	31.2	4.79781	0.111294	0.0209967	1633272	2549100	8000	5666	0.00535393	805	0.0623583	9376
FR320N	FR	0.997626	19.0214	40.3706	11.905	1.98998	3.59145	3.01629	0.839852	0.000957843	0.000706409	0.0293529	0.11435	0.0246831	0.183857	0.9014	0.09	0.468197	0.659746	1046	165	0.863749	201.9	252.15	41	37.6	6.84447	0.0647872	0.0110623	154312	299208	1214	572	0.000784799	118	0.0251202	3777
FR320N	FR	1.79573	44.5939	55.0689	16.8599	4.21216	2.06176	6.54364	3.17381	0.000603569	0.000352082	0.00929573	0.0261941	0.0190641	0.20339	1.2108	0.0688	0.448188	0.643703	1450	202	0.877724	198.2	298.95	36.8	32.8	5.13446	0.146966	0.0256479	350554	633328	1656	1341	0.00179573	270	0.00826699	1243
FR320N	FR	0	0	0	0	0	0	0	NA	0	NA	NA	NA	NA	NA	0	0	NA	NA	0	1	NA	NA	NA	NA	NA	NA	NA	NA	0	0	0	0	0	0	0	0
FR320N	FR	9.74348	225.862	308.599	98.3327	14.1671	9.71023	27.9812	2.88162	0.00627263	0.00532919	0.0117173	0.0581725	0.0346832	0.211124	1.178	0.072	0.306544	0.506308	6380	2854	0.690925	215.6	299.85	34.2	30	4.02156	0.0580819	0.0152358	2077046	2130120	9280	6792	0.0153302	2305	0.0911963	13712
FR320N	FR	8.94538	228.157	321.369	137.007	20.6257	7.08314	33.0713	4.66901	0.0062669	0.00385909	0.00744417	0.0194125	0.0255873	0.213282	1.1384	0.068	0.424436	0.623674	8122	1523	0.842094	204.3	299.95	34.8	30.2	5.03805	0.129435	0.0281936	1871278	3101216	9664	6861	0.00684371	1029	0.0313055	4707
FR320N	FR	6.08552	143.558	198.128	112.432	12.5654	8.64609	20.3614	2.35498	0.00521142	0.00199376	0.0143273	0.0417778	0.0215173	0.184	1.08	0.056	0.416933	0.617116	5037	897	0.848837	217.3	299.95	34.8	30.4	4.87843	0.0790479	0.0234766	1172192	1889288	5958	4317	0.00343848	517	0.0365996	5503
FR320N	FR	1.962	36.3801	78.0809	29.7293	6.21654	4.95488	8.46112	1.70763	0.00152607	0.00169105	0.0177559	0.0767494	0.0188255	0.260722	1.0156	0.108	0.576293	0.734718	1611	731	0.687874	196.2	299.55	37	33.6	4.72302	0.0579662	0.0115506	337488	934700	2348	1094	0.00250072	376	0.0239031	3594
FR320N	FR	0	0	0	0	0	0	0	NA	0	NA	NA	NA	NA	NA	0	0	NA	NA	1	1	NA	NA	NA	NA	NA	NA	NA	NA	0	0	0	0	0	0	0	0
FR320N	FR	3.12589	74.7887	130.855	30.2946	10.1025	5.85274	13.6813	2.3376	0.00188177	0.00181957	0.0123684	0.0324254	0.015	0.19131	1.0742	0.1456	0.582391	0.738417	3103	818	0.79138	203.1	297.25	35.6	30.8	7.44363	0.105245	0.0166436	538098	1518988	3935	2249	0.00414347	623	0.0302148	4543
FR320N	FR	10.1425	260.447	345.943	75.2542	18.289	9.84324	31.2938	3.17921	0.00503568	0.00658955	0.0106109	0.0273304	0.0203496	0.165203	1.0596	0.12	0.381356	0.584431	8019	2354	0.773065	205.3	297.35	38.6	34.8	6.414	0.0631979	0.0112198	1955352	2749884	10403	7832	0.00498148	749	0.0617996	9292
FR320N	FR	0.465559	7.08314	17.0261	6.15203	0.909595	1.09739	1.40587	1.2811	0.00037841	0.000447212	0.0285088	0.177419	0.0233918	0.204301	1.009	0.0888	0.452224	0.646999	301	210	0.589041	215.3	298.25	36.4	31.8	4.79818	0.0559709	0.00856112	74618	136764	512	213	0.00168266	253	0.07705	11585
FR320N	FR	3.75772	89.3873	157.991	47.1877	9.43608	6.88362	14.0491	2.04094	0.0030266	0.00252217	0.0129641	0.0870771	0.0188121	0.146977	1.0876	0.08	0.483665	0.671651	3324	1412	0.701858	207.5	299.75	35.6	30.6	6.03713	0.114074	0.0213416	693596	1418780	4751	2688	0.0059392	893	0.0250737	3770
FR320N	FR	5.52145	140.231	194.115	47.4645	10.3773	9.24676	17.7766	1.92247	0.00307543	0.00314493	0.0161404	0.0481162	0.0220329	0.190195	1.206	0.108	0.380658	0.583761	4571	1253	0.784856	207.6	294.55	39	35.2	5.67563	0.048577	0.00889243	1112288	1559948	5836	4216	0.00242811	365	0.0714595	10742
FR320N	FR	6.15342	156.097	231.302	71.9119	9.75673	6.25321	18.0761	2.89069	0.00235391	0.00240782	0.00886102	0.0493241	0.0316952	0.169529	1.1472	0.068	0.337015	0.539759	5013	1913	0.723794	205.9	293.15	33.8	29.6	5.29473	0.069978	0.0155961	1250588	1466660	6954	4693	0.00604033	908	0.103976	15630
FR320N	FR	4.59012	107.402	160.222	36.4216	6.08892	6.58582	11.9945	1.82126	0.00199649	0.00275852	0.0206535	0.0695701	0.0276473	0.175905	1.1348	0.0896	0.307719	0.507641	3107	1692	0.647427	218.1	299.25	37	32.8	5.31614	0.0553636	0.00942508	887748	915304	4817	3229	0.0028206	424	0.0266493	4006
FR320N	FR	2.99356	61.7338	105.174	55.9462	9.63986	5.85407	13.0644	2.23168	0.00281296	0.00141434	0.0146338	0.0457464	0.0171188	0.225522	1.0928	0.0792	0.58149	0.737874	2631	523	0.834179	199.9	299.75	37.6	33.4	5.31957	0.0710173	0.0164849	514782	1449092	3162	1856	0.00529527	796	0.0331886	4989
FR320N	FR	10.2779	238.287	384.639	126.162	19.3222	7.38411	32.1507	4.35404	0.00640876	0.00804008	0.00667194	0.0393805	0.0286137	0.190487	1.0404	0.084	0.399013	0.600987	9911	1635	0.858393	192.9	299.95	34.2	29.6	5.68427	0.100241	0.0191621	1928424	2904564	11564	7164	0.0108766	1635	0.0337673	5076
FR320N	FR	7.78325	191.322	261.005	47.0321	7.77601	9.94526	16.8677	1.69605	0.00355513	0.00389119	0.0161538	0.0771533	0.0293162	0.110076	1.0214	0.0832	0.268412	0.461001	6131	1703	0.782614	195	299.05	37.2	33.2	6.68801	0.0449734	0.00893141	1366682	1168912	7847	5752	0.00294034	442	0.0513162	7714
FR320N	FR	0	0	0	0	0	0	0	NA	0	NA	NA	NA	NA	NA	0	0	NA	NA	1	1	NA	NA	NA	NA	NA	NA	NA	NA	0	0	0	0	0	0	0	0
FR320N	FR	0	0	0	0.0332617	0.000824891	0	0.000824891	NA	0	NA	NA	NA	NA	NA	0	0.0248	NA	NA	1	1	NA	NA	NA	NA	NA	NA	NA	NA	0	124	0	0	0	0	0	0
FR320N	FR	0	0	0	0.133047	0.00590728	0	0.00590728	NA	0	NA	NA	NA	NA	NA	0	0.0164	NA	NA	1	1	NA	NA	NA	NA	NA	NA	NA	NA	0	888	0	0	0	0	0	0
FR320N	FR	5.01782	123.02	179.013	76.8624	10.9056	7.04489	17.8571	2.53475	0.00254978	0.00230695	0.0116788	0.0430108	0.0245134	0.218964	1.1912	0.0584	0.409732	0.610715	3850	1523	0.716546	190.1	299.95	34	29.6	4.58677	0.159746	0.0315122	1045946	1640892	5387	3702	0.0136777	2058	0.0886327	13336
FR320N	FR	7.74273	185.659	297.248	77.0286	16.4904	9.70334	26.3172	2.71218	0.00524885	0.00663434	0.0123581	0.0404894	0.0222204	0.192834	1.0568	0.1096	0.427829	0.626603	7004	1921	0.784762	198.3	299.05	36.2	31.8	5.60429	0.0633004	0.0119505	1478574	2481212	8945	5587	0.00568908	856	0.038069	5728
FR320N	FR	2.65845	51.8065	96.0032	30.1402	5.45168	4.55259	8.36267	1.8369	0.00102886	0.00179708	0.0164514	0.0658017	0.0210821	0.215941	1.0692	0.04	0.458304	0.651907	1451	1409	0.507343	235.8	299.85	36.4	32	5.42999	0.17084	0.0197221	437998	820280	2889	1559	0.00675911	1017	0.0213008	3205
FR320N	FR	4.91813	118.268	186.523	39.4447	5.89266	5.61597	12.5737	2.23893	0.00168387	0.00293518	0.0158855	0.0750594	0.0376296	0.173872	1.0442	0.0752	0.274618	0.468648	3014	2581	0.538695	202.1	299.85	36.8	32.8	5.22959	0.0968502	0.0165848	1005260	886632	5613	3559	0.00999577	1504	0.0969669	14590
FR320N	FR	4.4529	85.8014	161.966	86.4328	12.2225	9.17165	16.9424	1.84726	0.00468741	0.00265992	0.0140585	0.0755136	0.0211692	0.220433	0.9372	0.0664	0.555042	0.721415	3227	1629	0.664539	210.8	299.95	35	30.4	4.994	0.0812041	0.0145074	710174	1839040	4874	2582	0.0102749	1546	0.0599613	9022
FR320N	FR	0.0664612	1.06338	4.4529	1.03015	0.155174	0.664612	0.204966	0.3084	0.000145004	0.000133849	0.0643777	0.217391	0.0128755	0.108696	0.7492	0.0936	0.614517	0.757069	83	50	0.62406	206.9	NA	39.8	36.4	6.95985	0.0795309	NA	7492	23348	134	32	0.000299075	45	0.00511087	769
FR320N	FR	2.89106	76.7959	128.935	36.2546	9.29426	5.88182	12.8409	2.18315	0.00161112	0.00224023	0.014008	0.0358774	0.0157233	0.20287	1.13	0.1096	0.558776	0.7238	2750	1126	0.709494	198.5	299.85	37	33	7.64473	0.0897702	0.0169898	533644	1398448	3880	2311	0.00340946	513	0.0205565	3093
FR320N	FR	8.34088	202.873	283.69	113.881	15.9263	7.60981	26.9308	3.53895	0.00456473	0.00374158	0.00842615	0.04	0.0261127	0.196947	1.2064	0.056	0.38868	0.59138	6404	2114	0.75182	205.6	299.95	37.4	33.6	5.33134	0.150047	0.0296419	1655770	2396332	8537	6105	0.0094242	1418	0.0300471	4521
FR320N	FR	0.465598	6.08604	38.046	2.32799	0.106316	1.62959	0.530197	0.325355	0	NA	NA	NA	NA	NA	0.8348	0.0224	0.0971934	0.200522	874	265	0.76734	214.2	298.75	38.8	36.4	4.44592	0.109352	0.0400384	63728	15984	1144	183	4.65598e-05	7	0.0272176	4092
FR320N	FR	0.465229	7.2775	18.7088	5.91505	1.26859	1.6283	1.71692	1.05442	0.000577741	0.00031198	0.0198641	0.208556	0.0177731	0.117647	0.924	0.0904	0.583148	0.738873	466	93	0.833631	225.9	291.55	39.8	36.2	5.79344	0.053359	0.0114245	67458	190876	563	219	0.000166153	25	0.00354238	533
FR320N	FR	11.8966	313.797	422.594	136.943	17.5408	7.94212	34.0017	4.28119	0.00673413	0.00804455	0.00983359	0.027387	0.0321483	0.173513	1.1598	0.0624	0.315048	0.515881	10653	2037	0.83948	197.7	299.75	34.2	29.2	5.05861	0.165974	0.0300573	2476762	2639260	12717	9443	0.0149604	2251	0.0557875	8394
FR320N	FR	2.22645	49.0151	91.5836	30.1402	5.07676	5.28367	7.63827	1.44564	0.00179815	0.00126139	0.0215602	0.062253	0.0218215	0.195652	1.018	0.0768	0.474499	0.664648	2359	390	0.85813	208.4	299.35	37.6	33.4	6.0294	0.0756525	0.01336	385414	763868	2756	1475	0.00267174	402	0.0441768	6647
FR320N	FR	7.31073	205.764	261.359	61.0779	14.2299	8.93903	24.2933	2.71767	0.00364252	0.00389665	0.0128749	0.0261952	0.0188459	0.166339	1.2644	0.0968	0.38274	0.585752	6697	1148	0.853665	201.5	298.95	37.4	33.8	6.24239	0.0929404	0.0192429	1514184	2141076	7865	6192	0.00422029	635	0.0249296	3751
FR320N	FR	2.35937	47.0878	85.4027	34.6263	7.5635	3.92121	10.2547	2.61519	0.0013745	0.00114778	0.0109515	0.0527363	0.0190117	0.243781	1.01	0.1076	0.580974	0.737562	1979	584	0.772142	201.5	299.75	35.6	31	5.12952	0.117145	0.0187782	404932	1138032	2570	1417	0.00350915	528	0.053694	8079
FR320N	FR	10.7003	284.122	385.674	118.966	18.2589	7.67627	34.1297	4.44613	0.00497895	0.00685023	0.00701538	0.0354469	0.0329686	0.209379	1.313	0.0728	0.332533	0.534985	7769	3750	0.674451	201.7	299.85	33.8	29.4	4.67977	0.128927	0.0243114	2387984	2747300	11606	8550	0.0137973	2076	0.0434391	6536
FR320N	FR	0	0	0	0	0	0	0	NA	0	NA	NA	NA	NA	NA	0	0	NA	NA	0	0	NA	NA	NA	NA	NA	NA	NA	NA	0	0	0	0	0	0	0	0
FR320N	FR	9.27134	232.315	335.862	100.224	14.0215	8.97226	26.6998	2.97581	0.00451738	0.00778295	0.0124485	0.0509434	0.0280683	0.185984	1.1712	0.064	0.323448	0.525154	7562	2523	0.749826	198.8	299.85	38.6	35	5.53815	0.103008	0.0201907	1907620	2109728	10107	6991	0.00758323	1141	0.039777	5985
FR320N	FR	0	0	0	0	0	0	0	NA	0	NA	NA	NA	NA	NA	0	0	NA	NA	11	17	NA	NA	NA	NA	NA	2.83184	NA	NA	0	0	0	0	0	0	0	0
FR320N	FR	1.49657	20.5196	70.8707	5.78672	0.322593	3.95759	1.68024	0.424561	0.000692546	0.00261496	0.114823	0.448485	0.0375783	0.030303	0.8464	0.024	0.0925846	0.191993	1735	387	0.817625	208.4	299.95	38.4	35.6	4.24971	0.0920977	0.0339758	204114	48500	2131	617	8.64683e-05	13	0.0415314	6244
FR320N	FR	6.31884	152.683	230.205	113.806	14.1537	10.5757	21.8393	2.06504	0.00527456	0.00381655	0.0163788	0.0280584	0.0198986	0.197157	1.0878	0.0624	0.453559	0.648083	6224	692	0.899942	201.5	299.85	39.4	35.6	6.84635	0.107215	0.0289294	1155488	2127920	6922	4591	0.00462938	696	0.0181251	2725
FR320N	FR	6.55163	159.867	238.686	70.5382	49.1949	0.033257	57.3108	1723.27	0.0588235	0	1.35155e-05	0	0.00908243	0.228961	1.0944	0.2232	0.848901	0.858388	6626	535	0.92529	211.8	120.05	39.6	35.6	6.70822	0.107737	0.0391656	1220174	7396172	7177	4807	0.00163625	246	0.00339222	510
FR320N	FR	0.0665084	0.532067	4.22328	1.46318	0.195614	0.665084	0.25228	0.37932	0.000134125	0.000178833	0.0641892	0.225	0.0101351	0.25	0.852	0.0408	0.648566	0.775388	33	94	0.259843	450.2	298.35	35.6	32.4	4.23702	0.0643867	0.00721316	8520	29412	127	16	0.000771497	116	0.0940163	14136
FR320N	FR	5.22091	122.242	185.226	59.259	11.7846	7.08314	18.2404	2.57518	0.00154522	0.0032309	0.0110008	0.035533	0.0217195	0.227042	0.978	0.0616	0.451085	0.646072	4104	1455	0.738262	197.5	299.15	37.4	33.8	5.32542	0.186765	0.0326682	970672	1771896	5570	3676	0.0103155	1551	0.0909702	13678
FR360N	FR	0	0	0	0.731717	0.0148738	0	0.0148738	NA	0	NA	NA	NA	NA	NA	0	0.0172	NA	NA	0	0	NA	NA	NA	NA	NA	NA	NA	NA	0	2236	0	0	0	0	0	0
FR360N	FR	7.6094	219.175	273.818	74.8357	47.4212	0.0299583	58.31	1946.37	0.00555556	0	1.26283e-05	0	0.0100143	0.219424	1.2876	0.1548	0.728763	0.81326	7665	1472	0.838897	196.8	119.65	35.4	30.8	5.51204	0.101795	0.0284425	1817330	7914544	9140	7316	0.00449374	750	0.0110426	1843
FR360N	FR	7.69927	225.286	279.72	75.1653	18.0062	8.92756	28.9148	3.23882	0.00629586	0.00454438	0.0111359	0.0340532	0.0157896	0.150609	1.2656	0.0968	0.423352	0.622734	7236	2083	0.776478	190.2	296.75	35	30.6	5.76267	0.0948384	0.0120374	1820628	3005216	9337	7520	0.00790898	1320	0.0731461	12208
FR360N	FR	6.41107	222.41	267.347	43.8888	10.9402	5.42244	21.0281	3.87797	0.00236081	0.00258161	0.0108874	0.0261512	0.0209542	0.125924	1.4074	0.124	0.318998	0.520264	7357	1559	0.825146	182.2	295.35	34.4	30.2	6.99517	0.0358473	0.00759165	1683662	1825900	8924	7424	0.00244459	408	0.0750874	12532
FR360N	FR	7.66931	220.882	279.331	80.378	7.91368	10.5153	17.9972	1.71151	0.00433176	0.00515128	0.0253021	0.0668203	0.020997	0.101959	1.181	0.0472	0.251593	0.439718	7686	1618	0.826096	187.4	298.95	34.8	30.2	6.63615	0.083285	0.0200037	1682922	1320784	9324	7373	0.00353507	590	0.0355724	5937
FR360N	FR	7.84906	230.738	289.876	78.4607	47.3888	0.0299583	58.1886	1942.32	0.013245	0	2.52784e-05	0	0.0100987	0.213351	1.2092	0.0968	0.731421	0.8144	8594	1069	0.889372	1	119.95	35	30.6	6.38814	0.0892722	0.0359393	1802480	7909132	9676	7702	0.00113242	189	0.00836435	1396
FR360N	FR	0.033257	0.432341	9.34522	0	0	0.033257	0.0280157	0.8424	0	NA	NA	NA	NA	NA	0.8424	0	0	0	211	70	0.75089	226.7	NA	38.2	35.2	3.99401	0.198788	NA	4212	0	281	13	1.99542e-05	3	0.00679774	1022
FR360N	FR	3.15942	59.131	126.144	65.2835	54.5561	0.033257	57.709	1735.24	0.03125	0	0	0.000724638	0.00610685	0.362319	0.8644	0.0968	1.26253	0.945365	2798	985	0.739625	43.9	73.85	34.6	30.4	5.61952	0.0649872	0.0348254	474028	8202188	3793	1778	0.000811471	122	0.00480231	722
FR360N	FR	5.48741	121.954	186.705	63.7205	51.2569	0.033257	57.6499	1733.47	0.0344828	0	0	0.000479846	0.00821289	0.303263	1.0276	0.1732	0.955092	0.889106	2733	2828	0.491458	255.6	73.75	34.8	30.6	5.24111	0.04336	0.0151247	961154	7706176	5614	3667	0.00201538	303	0.00576012	866
FR360N	FR	2.82685	53.3443	117.83	63.1218	54.9328	0.033257	57.7468	1736.38	0.03125	0	0	0.000770416	0.00570225	0.362096	0.882	0.0972	1.3122	0.951269	2737	797	0.774477	57.6	73.95	34.4	30.4	5.65843	0.0679945	0.0376799	423076	8258824	3543	1604	0.000651838	98	0.00467594	703
FR360N	FR	5.12158	108.717	177.459	23.1801	4.41773	8.48054	10.0891	1.18967	0.00163661	0.00499752	0.0302985	0.133088	0.020199	0.117307	0.9876	0.1032	0.250166	0.437873	2328	2958	0.440409	237	285.65	34.4	30.4	5.45923	0.0412809	0.00752825	852652	664180	5336	3269	0.00329245	495	0.0329976	4961
FR360N	FR	7.71628	205.014	296.744	57.9387	10.2276	10.9425	20.5244	1.87566	0.00391604	0.0071794	0.0212628	0.0565131	0.0215229	0.133371	1.1782	0.1	0.299568	0.498314	6676	2224	0.750112	191	297.45	35.2	30.4	5.64563	0.0353007	0.00724185	1547930	1537528	8922	6164	0.0043903	660	0.0862295	12963
FR360N	FR	4.38993	91.5899	159.401	63.2216	53.0184	0.033257	57.9592	1742.77	0.0344828	0	0	0.000567215	0.00719975	0.325014	0.9882	0.1472	1.06933	0.914754	2890	1869	0.60727	1.5	73.65	34.6	30.4	5.23752	0.0510136	0.023241	742820	7971012	4793	2754	0.00127042	191	0.00448305	674
FR360N	FR	6.35209	149.258	215.971	225.416	38.2186	0.0665141	45.929	690.515	0.0260417	0.00520833	6.95241e-05	0.000816993	0.0110717	0.259804	1.046	0.0992	0.775013	0.832125	2799	3628	0.435506	243.8	72.55	34.6	30.4	5.26321	0.0351639	0.00593011	1159204	5745948	6494	4488	0.00502846	756	0.00999041	1502
FR360N	FR	2.95988	56.3041	123.251	62.5232	54.7175	0.033257	57.7017	1735.02	0.0322581	0	0	0.00074239	0.00593075	0.361544	0.8848	0.108	1.28637	0.948283	2793	902	0.755886	52.7	73.85	34.6	30.4	5.5804	0.0646056	0.0348663	448648	8226460	3706	1693	0.000698398	105	0.00420369	632
FR360N	FR	7.41569	223.136	307.568	53.5725	8.54042	11.639	18.0442	1.55033	0.00348236	0.00600989	0.022798	0.0603667	0.0233427	0.11481	1.246	0.0712	0.278442	0.473306	7331	1900	0.794172	199.7	298.35	35.2	30.4	7.80187	0.111354	0.0169972	1428958	1284112	9249	6710	0.00667079	1003	0.0308732	4642
FR360N	FR	3.29217	79.411	109.473	10.4086	1.50955	4.28979	5.49434	1.28079	0.000480277	0.00245194	0.0334949	0.136842	0.0295284	0.0921053	1.0972	0.0768	0.139511	0.274747	2485	797	0.75716	197.4	258.25	35.2	31.2	5.577	0.0537574	0.0125846	599140	226972	3292	2388	0.00339858	511	0.0218148	3280
FR360N	FR	6.18528	165.24	211.264	44.0286	7.70939	8.21379	15.776	1.92068	0.00244743	0.00319664	0.0184994	0.0518178	0.0210807	0.130798	1.1594	0.0776	0.291305	0.488678	3372	2908	0.536943	252.2	297.85	34.4	30	5.93655	0.0948647	0.0110752	1212874	1159160	6353	4969	0.00632495	951	0.0696343	10470
FR360N	FR	0	0	0	0.432305	0.0101891	0	0.0101891	NA	0	NA	NA	NA	NA	NA	0	0.0192	NA	NA	0	0	NA	NA	NA	NA	NA	NA	NA	NA	0	1532	0	0	0	0	0	0
FR360N	FR	7.38243	199.891	298.49	110.238	16.912	8.44657	26.6931	3.16023	0.00530173	0.0068284	0.0106771	0.0481893	0.0180962	0.158294	1.162	0.0712	0.436012	0.633573	6953	2010	0.775745	195.3	299.45	37.4	33.6	6.47329	0.148406	0.0239713	1470652	2542840	8976	6011	0.0112399	1690	0.0407031	6120
FR360N	FR	4.02376	94.6747	155.962	74.0903	13.2009	9.27792	17.8205	1.92075	0.00421543	0.00358023	0.0160552	0.0484507	0.0130354	0.202254	1.076	0.0824	0.586312	0.740768	4145	538	0.885116	169.7	298.55	38	34.4	6.0678	0.083091	0.0137634	694596	1984844	4690	2847	0.00610547	918	0.0744229	11190
FR360N	FR	11.3729	306.138	427.25	114.328	19.6451	6.08552	36.3277	5.96954	0.00554474	0.0110472	0.00635307	0.0412621	0.028724	0.183455	1.238	0.0808	0.337974	0.540774	10586	2236	0.825612	191.9	299.55	38.2	34.4	5.25889	0.0909286	0.0193673	2508350	2953776	12848	9206	0.0124105	1866	0.045259	6805
FR360N	FR	6.95131	172.053	244.327	107.396	14.4744	9.81166	23.3113	2.37588	0.00538709	0.00503423	0.0150241	0.041832	0.0189754	0.184277	1.1712	0.0728	0.421268	0.620919	5969	1362	0.814214	184.3	299.35	38.4	34.6	5.45484	0.0872053	0.0182952	1328460	2175964	7346	5173	0.00644576	969	0.0415482	6246
FR360N	FR	0	0	0	0	0	0	0	NA	0	NA	NA	NA	NA	NA	0	0	NA	NA	0	0	NA	NA	NA	NA	NA	NA	NA	NA	0	0	0	0	0	0	0	0
FR360N	FR	5.28862	108.4	150.343	75.8035	8.00762	8.515	15.033	1.76547	0.00345346	0.0032654	0.0201097	0.0932674	0.0235167	0.199506	1.1872	0.0512	0.330376	0.53267	3657	856	0.810326	187	298.65	38.6	35	3.71972	0.104184	0.0194177	1056074	1203728	4520	3259	0.0162317	2440	0.129528	19471
FR360N	FR	7.05149	186.765	252.024	54.7821	10.3802	11.0096	18.7629	1.70423	0.00477486	0.0038495	0.0194019	0.0549933	0.0208107	0.124831	1.0832	0.0848	0.349916	0.55323	6556	1011	0.866394	203.8	297.55	34.4	30	6.67917	0.0742844	0.00990469	1260116	1560384	7577	5615	0.00332617	500	0.0417102	6270
FR360N	FR	8.58153	262.967	331.021	76.502	9.21472	10.1116	22.4412	2.21936	0.00512061	0.00573072	0.0204508	0.0580418	0.0318283	0.133171	1.4128	0.0632	0.229602	0.410616	7987	1941	0.804492	192.2	299.55	36.8	32.2	5.62053	0.0871868	0.0175938	1988244	1385184	9952	7906	0.00690514	1038	0.0484424	7282
FR360N	FR	5.85407	166.275	252.257	56.7445	11.6907	11.2425	20.0088	1.77975	0.00395162	0.0063665	0.0200091	0.0567986	0.0160869	0.15043	1.2538	0.0896	0.381197	0.584278	5292	2274	0.699445	190.5	295.75	37	32.4	6.01714	0.0522114	0.00846267	1250400	1757380	7584	4999	0.00657917	989	0.0888621	13358
FR360N	FR	10.1448	326.298	404.363	113.356	17.6648	7.08475	34.9567	4.93407	0.00462867	0.00666667	0.00857304	0.0208509	0.028464	0.179233	1.5176	0.072	0.305687	0.505333	10141	1977	0.836854	189.2	299.35	36.6	31.8	5.09321	0.106607	0.0237892	2599368	2655420	12157	9810	0.00973238	1463	0.0389362	5853
FR360N	FR	4.39055	108.5	175.622	46.2338	5.94193	9.24676	11.4246	1.23552	0.00325876	0.00410478	0.026086	0.127146	0.0186968	0.103004	1.0844	0.0676	0.31885	0.520101	3615	1642	0.687655	202.2	296.85	38.8	35	6.16695	0.0492386	0.0108433	824166	893208	5280	3262	0.00242145	364	0.0360291	5416
FR360N	FR	8.01608	196.311	284.454	65.5256	12.1648	8.94741	23.381	2.61316	0.00490125	0.00677526	0.013232	0.0797907	0.0251517	0.162852	1.3064	0.0896	0.319016	0.520284	7050	1486	0.825914	193.3	299.45	40	36.8	5.05615	0.0451514	0.00946706	1686058	1828644	8552	5902	0.0070914	1066	0.0583677	8774
FR360N	FR	3.99141	86.5138	132.382	28.3723	3.47162	7.74998	7.92868	1.02306	0.00206194	0.00322263	0.0361861	0.142446	0.0260387	0.12518	1.003	0.0544	0.250152	0.437856	2916	1053	0.734694	202.6	294.85	38.6	35.2	5.73083	0.0751116	0.0135383	669998	521864	3980	2601	0.00490278	737	0.0290308	4364
FR360N	FR	5.54951	148.408	210.317	71.18	12.732	9.60365	19.2855	2.00814	0.0056079	0.00360508	0.0166467	0.0684189	0.0147159	0.128077	1.0556	0.0876	0.468757	0.660185	5494	828	0.869029	179.2	299.55	36.4	32.6	7.42134	0.096443	0.0192324	986064	1915700	6329	4466	0.00376835	567	0.0262788	3954
FR360N	FR	3.69184	110.522	143.383	16.2641	2.77395	5.2218	7.9222	1.51714	0.00108469	0.00228989	0.0263347	0.0865854	0.0232224	0.0768293	1.3316	0.092	0.187186	0.350149	3231	1073	0.750697	193.6	294.35	36.4	31.4	6.41752	0.0622838	0.012166	773944	417012	4311	3323	0.002714	408	0.0230158	3460
FR360N	FR	4.28675	124.216	181.771	44.7284	3.86772	8.37411	9.62853	1.1498	0.00245316	0.00386957	0.035383	0.112879	0.0223291	0.0835405	1.1684	0.0504	0.223077	0.401694	4041	1414	0.740788	199.1	299.65	36.4	32.2	6.5391	0.0606841	0.0136686	866792	581952	5470	3738	0.0017147	258	0.0282992	4258
FR360N	FR	5.54951	148.441	217.76	35.6897	7.3009	10.8996	14.2467	1.30708	0.00308946	0.00529153	0.0277172	0.0859899	0.0161759	0.123742	1.142	0.1064	0.311992	0.512462	5555	988	0.848999	186	244.75	36.4	32.2	6.60716	0.060665	0.00937312	1045092	1098520	6553	4467	0.00381487	574	0.0394181	5931
FR360N	FR	8.40734	239.294	316.588	75.5332	13.277	10.1686	24.4702	2.40646	0.00370953	0.00739558	0.0157398	0.0433114	0.0151402	0.126096	1.1736	0.08	0.339681	0.542576	7610	1894	0.800715	195.5	297.95	38.2	34.4	7.17671	0.143265	0.0216825	1684182	1997700	9527	7201	0.00821461	1236	0.0366799	5519
FR360N	FR	7.14458	218.159	281.563	47.1875	13.2933	8.70642	22.9665	2.63788	0.00286275	0.0052658	0.0123475	0.0421115	0.0160968	0.128114	1.1852	0.1124	0.375524	0.578812	6687	1775	0.790239	187.3	297.45	35.2	30.8	7.49059	0.0723079	0.00874555	1455466	2000152	8473	6565	0.00683221	1028	0.0954715	14365
FR360N	FR	6.9452	186.59	281.297	67.3584	17.983	8.93903	26.2725	2.93908	0.00555843	0.00623061	0.00945068	0.0590319	0.0152097	0.133707	1.0764	0.112	0.50097	0.684478	6533	1915	0.773319	200.7	296.75	34.2	29.6	7.0516	0.0670002	0.00922705	1247280	2705784	8465	5615	0.00622742	937	0.0703891	10591
FR360N	FR	5.11751	100.888	174.162	27.9469	2.61525	8.63996	8.41135	0.97354	0.00191614	0.00553553	0.039181	0.206473	0.0308392	0.0792411	1.0086	0.04	0.16173	0.310919	4313	913	0.825297	197.1	299.65	39.4	36	4.82724	0.0767185	0.0204256	872102	393500	5241	3036	0.00633375	953	0.0450142	6773
FR360N	FR	7.67627	238.097	304.459	63.7695	15.3992	8.34088	26.7912	3.21204	0.00344518	0.0050026	0.00927284	0.0399553	0.0194514	0.145292	1.3616	0.1072	0.371391	0.574784	6902	2241	0.754894	195.5	298.35	36.4	32.2	6.38122	0.0948277	0.015305	1714088	2317016	9162	7165	0.00832759	1253	0.0517002	7779
FR360N	FR	6.15412	139.482	203.485	39.6857	6.43427	9.84659	13.4924	1.37026	0.00292487	0.00484786	0.0258051	0.104242	0.0185797	0.112365	1.0548	0.0816	0.281399	0.47688	4928	1168	0.808399	191.3	297.45	38.8	35.2	5.98901	0.0655457	0.0111541	1060882	967108	6117	4193	0.00226205	340	0.0309968	4659
FR360N	FR	6.58657	194.47	251.021	51.9274	4.94118	7.38494	13.8089	1.86988	0.0026955	0.00382536	0.0277105	0.066443	0.0340328	0.0979866	1.1396	0.0544	0.192346	0.357824	6968	570	0.924383	194.9	299.85	36.8	32.6	7.03147	0.0573441	0.0148845	1332878	742688	7546	5846	0.00151025	227	0.0262199	3941
FR360N	FR	5.18942	150.46	194.171	36.6253	10.7539	7.05229	17.2522	2.44633	0.00279908	0.00232966	0.0123586	0.0412505	0.0123586	0.103778	1.1466	0.1312	0.424042	0.623332	4926	898	0.84581	189.4	297.45	34	29.6	7.50729	0.042804	0.0076004	976740	1616368	5837	4523	0.0011909	179	0.0342102	5142
FR360N	FR	4.3903	100.312	154.159	46.8631	9.76815	7.61651	14.7955	1.94256	0.00340798	0.00297149	0.0160381	0.0823328	0.014475	0.140652	1.0384	0.1152	0.468789	0.660209	3707	921	0.800994	182.4	297.85	37.4	33.6	5.8967	0.0477798	0.0104509	755774	1468460	4635	3016	0.00292021	439	0.0338519	5089
FR360N	FR	6.78616	180.765	252.518	89.1183	11.2466	9.97965	19.8014	1.98418	0.00493935	0.00529365	0.0179722	0.063133	0.0193911	0.133356	1.0642	0.0544	0.364483	0.567967	5736	1842	0.756928	205	298.75	33.8	29.6	5.89662	0.146605	0.0213515	1285846	1690424	7591	5434	0.0105518	1586	0.0502908	7559
FR360N	FR	2.69451	47.4699	113.602	21.0571	1.34137	8.6823	4.03944	0.465251	0.00227512	0.00406922	0.0842001	0.245181	0.0401189	0.0585968	0.8812	0.0368	0.175268	0.332068	2615	794	0.767087	197.6	297.55	37.4	32.8	5.20033	0.0111123	0.00374775	405536	201616	3415	1427	0.00208907	314	0.127533	19169
FR360N	FR	6.81943	196.067	256.544	41.0164	7.99426	11.0774	16.8586	1.52189	0.00408287	0.00468906	0.0250187	0.056094	0.0205303	0.0936858	1.1708	0.0928	0.279176	0.474196	6655	1049	0.863837	191.4	295.55	36.2	31	7.02964	0.0350245	0.00624177	1332356	1201584	7712	5894	0.00262132	394	0.104706	15738
FR360N	FR	5.5886	155.982	209.872	90.4489	7.7812	9.81332	14.4939	1.47696	0.00448191	0.00285972	0.0200769	0.0807281	0.0184537	0.0724179	1.0644	0.0392	0.334288	0.53686	5897	408	0.935289	191.7	299.85	34.4	29.8	7.60933	0.0765907	0.0243993	1008960	1169560	6309	4689	0.0016167	243	0.0242838	3650
FR360N	FR	0	0	0	0.266124	0.00662649	0	0.00662649	NA	0	NA	NA	NA	NA	NA	0	0.018	NA	NA	0	0	NA	NA	NA	NA	NA	NA	NA	NA	0	996	0	0	0	0	0	0
FR360N	FR	4.58986	77.9278	146.244	49.0583	6.93196	12.0401	11.74	0.975075	0.00408562	0.00462277	0.031274	0.133889	0.0193784	0.17745	0.9496	0.0824	0.387702	0.590459	3215	1178	0.731846	169.3	296.85	39	35.4	4.72114	0.0328675	0.00631672	722794	1042092	4397	2343	0.0033659	506	0.0912118	13712
FR360N	FR	4.65638	113.815	174.747	44.3021	6.95863	11.5079	12.2422	1.06381	0.00360642	0.00428746	0.0349103	0.071076	0.019649	0.167325	1.0792	0.0952	0.364932	0.568413	4016	1216	0.767584	198.9	297.55	34	29.8	5.78861	0.0486785	0.00927895	794286	1046100	5254	3422	0.00290691	437	0.059269	8910
FR360N	FR	8.8976	320.254	390.086	52.6067	8.59402	10.1858	22.5543	2.21429	0.00339864	0.00702015	0.0232607	0.0443013	0.0237482	0.0960187	1.348	0.0896	0.208335	0.381037	10675	2334	0.820586	186	296.85	35	30.4	7.30966	0.0882637	0.0134875	2329954	1434332	13021	10690	0.00535054	893	0.0283944	4739
FR360N	FR	7.84906	231.607	313.393	56.2616	5.9599	13.1816	15.8125	1.19959	0.00386985	0.00627073	0.0378552	0.066953	0.0212873	0.0869126	1.0736	0.0584	0.205449	0.37691	8872	1577	0.849076	187.9	299.25	34.6	30.4	8.16113	0.0633486	0.0143715	1644390	994700	10461	7731	0.00247455	413	0.0339008	5658
FR360N	FR	7.57944	218.665	273.789	69.8926	16.4677	8.62798	27.0172	3.13135	0.00530074	0.00455601	0.0109339	0.0427056	0.0155472	0.139582	1.2656	0.0976	0.408407	0.609525	7083	2045	0.775964	189.4	297.15	35.2	30.6	5.83806	0.0970339	0.0139702	1760708	2748436	9139	7299	0.00751353	1254	0.0375257	6263
FR48N	FR	7.13521	157.489	228.552	54.3819	7.93026	9.77074	16.7185	1.71108	0.00201849	0.00614028	0.0250708	0.0640689	0.0298423	0.209816	1.1152	0.0808	0.279295	0.47434	5469	1628	0.770607	188.4	295.45	33.8	29.8	4.77941	0.0522912	0.00843006	1367158	1233684	7111	4900	0.00414613	645	0.0726056	11295
FR48N	FR	8.01608	244.773	292.87	56.9108	12.1403	9.54612	23.4081	2.4521	0.00345958	0.0041995	0.0166557	0.0229451	0.0232303	0.161197	1.2548	0.1256	0.317526	0.518636	7349	1444	0.835778	183.3	299.05	32.8	29	5.94595	0.077301	0.0151781	1693810	1824960	8805	7359	0.00516887	777	0.0260107	3910
FR48N	FR	0.0332617	0.56545	1.62983	0.631973	0.0778325	0.0665235	0.101462	1.5252	1.11168e-05	3.33504e-05	0.025641	0.05	0.017094	0.2	0.7104	0.0304	0.632854	0.767113	46	3	0.938776	NA	NA	NA	NA	4.40094	NA	NA	3552	11700	49	17	0.00053884	81	0.00440385	662
FR48N	FR	8.28217	207.487	272.779	68.6855	12.3219	9.31329	23.2412	2.49549	0.0037193	0.00482282	0.0133743	0.0582192	0.0257779	0.186301	1.2232	0.08	0.328063	0.530174	6115	2063	0.747738	170.6	298.65	33.8	30	4.90952	0.110447	0.0183299	1641426	1852260	8201	6238	0.00993195	1493	0.0400205	6016
FR48N	FR	7.84977	174.857	249.23	64.5943	11.5519	9.54612	22.9939	2.40872	0.00321282	0.00648822	0.0153005	0.0722323	0.033017	0.249002	1.3336	0.0964	0.30311	0.502389	4377	3048	0.589495	239.7	297.25	35.6	31.2	3.79877	0.0784986	0.0113271	1719998	1736516	7493	5257	0.0141096	2121	0.101295	15227
FR48N	FR	5.52145	134.278	185.767	43.1405	5.96053	9.34655	12.8042	1.36994	0.00277414	0.00266626	0.0280499	0.0483716	0.0318344	0.171456	1.1472	0.076	0.272063	0.465513	3168	2377	0.571326	203.6	295.85	33.8	29.6	5.17805	0.0686206	0.00999632	1028762	896004	5585	4037	0.00449033	675	0.10687	16065
FR48N	FR	6.91844	192.585	228.575	34.5589	4.36772	8.94741	14.5766	1.62914	0.00209818	0.00362554	0.0269694	0.0769231	0.0409874	0.122918	1.3592	0.0504	0.154678	0.299639	5832	1031	0.849774	194.8	298.75	36.8	32.8	4.89659	0.111161	0.0202978	1534632	656568	6872	5790	0.00763689	1148	0.0312062	4691
FR48N	FR	4.37112	84.6904	141.579	125.702	16.7972	6.17099	21.9052	3.5497	0.00344773	0.00210034	0.00836804	0.0376311	0.0161247	0.288094	1.0212	0.0648	0.632294	0.766812	3498	900	0.795362	191.6	299.95	33	29.2	3.76437	0.145478	0.0373192	794638	2613076	4405	2635	0.0163146	2538	0.0535076	8324
FR48N	FR	8.31543	226.313	288.878	62.7982	12.5733	10.0783	23.7024	2.35183	0.00336963	0.00523937	0.0168756	0.0294204	0.0260276	0.19035	1.198	0.1072	0.328332	0.530465	6959	1719	0.801913	198.7	294.65	32.8	28.8	5.54253	0.06498	0.0109385	1672962	1890056	8685	6804	0.00518218	779	0.056046	8425
FR48N	FR	5.15557	106.072	166.675	50.325	7.03225	9.61264	12.148	1.26375	0.00312691	0.00356467	0.0246832	0.0917582	0.0189143	0.143407	0.9072	0.0688	0.375596	0.578881	4439	564	0.887268	192.5	298.15	34.8	30.8	6.28738	0.0665529	0.0162504	769014	1057108	5011	3189	0.00157661	237	0.0254386	3824
FR48N	FR	10.7454	300.405	394.252	69.8283	15.4448	8.78259	29.8525	3.39906	0.00432734	0.00725789	0.0115828	0.0334783	0.0274716	0.162826	1.1216	0.0992	0.316385	0.517369	8600	3237	0.726535	181.9	294.65	35	31	6.13743	0.052055	0.00768134	2165448	2321308	11851	9030	0.0052496	789	0.0618707	9299
FR48N	FR	7.48875	172.081	231.476	66.6274	10.8605	7.26377	21.2418	2.92435	0.00253891	0.0044155	0.0139291	0.0531835	0.0356489	0.262921	1.2892	0.0968	0.310937	0.511277	5035	2156	0.700181	184.3	298.55	33.6	29.6	3.93096	0.0665507	0.011757	1614994	1689524	7202	5354	0.00890294	1385	0.087011	13536
FR48N	FR	6.68675	196.777	246.279	53.0615	13.4675	7.41863	23.0329	3.10473	0.00197285	0.00343784	0.0106021	0.0214162	0.0218453	0.192401	1.2928	0.1096	0.381645	0.584707	5402	1989	0.730889	191.8	297.85	35.4	30.8	6.00887	0.112277	0.015324	1437652	2024124	7403	5915	0.00847653	1274	0.0953909	14337
FR48N	FR	4.99011	139.59	178.48	28.3771	6.85615	5.22298	14.4341	2.76358	0.000784906	0.00286792	0.01222	0.0558498	0.0276404	0.172845	1.3594	0.1168	0.279837	0.474995	3695	1657	0.690396	202.1	298.45	34.2	29.6	4.73063	0.0996148	0.0143987	1138952	1030460	5365	4196	0.00596152	896	0.0350838	5273
FR48N	FR	6.62021	160.316	218.001	51.9304	10.7852	10.3462	19.0253	1.83888	0.00403921	0.00346482	0.0165045	0.0569884	0.0246336	0.187188	1.1052	0.1008	0.363401	0.566889	5306	1239	0.810695	190.1	293.95	38	34	5.51072	0.0742873	0.0117102	1238460	1620992	6553	4819	0.00425157	639	0.0307191	4617
FR48N	FR	5.8208	147.848	201.4	47.8636	10.0254	8.64805	17.3653	2.00801	0.00256216	0.00338812	0.0198926	0.0228942	0.0238711	0.219438	1.1688	0.1064	0.373991	0.577323	3997	2045	0.661536	208.6	297.05	33.6	29.4	5.51543	0.0800591	0.00955719	1103360	1507048	6055	4445	0.00808925	1216	0.0922681	13870
FR48N	FR	4.22496	115.771	161.347	28.1442	6.15636	7.68477	11.6619	1.51754	0.00140048	0.00322402	0.0183724	0.0778602	0.0199935	0.137182	1.0884	0.1056	0.325968	0.527902	3293	1550	0.67995	193.3	296.75	34.4	30.2	5.77282	0.0682286	0.00998927	827474	925284	4850	3480	0.00737206	1108	0.112863	16963
FR48N	FR	7.5517	184.401	265.607	70.66	14.6561	10.7121	23.387	2.18323	0.00568764	0.00498237	0.0131489	0.0600268	0.0209476	0.168343	0.9856	0.0868	0.427913	0.626675	6330	1635	0.794727	199.4	298.45	34.2	30	6.12592	0.0772101	0.014557	1312240	2202768	7984	5543	0.00647384	973	0.04205	6320
FR48N	FR	3.75922	93.1487	130.708	16.4674	2.73727	5.42259	7.13713	1.31619	0.000813529	0.0029207	0.0254669	0.124202	0.0172205	0.0816182	1.12	0.0672	0.210084	0.383525	3474	449	0.885547	189.3	292.45	37.8	33.8	6.47544	0.0672652	0.0112084	661288	411404	3929	2800	0.00241521	363	0.0248707	3738
FR48N	FR	6.42061	155.226	216.637	55.357	9.07053	9.81388	17.6425	1.79771	0.00219784	0.00423869	0.01949	0.0423868	0.0278429	0.213992	1.2092	0.0836	0.313479	0.514129	4460	2040	0.686154	198.3	297.65	33.8	29.6	4.72728	0.0730657	0.0127999	1288346	1363276	6512	4666	0.00850315	1278	0.046275	6955
FR48N	FR	0.160703	2.57125	5.07821	3.72831	0.43832	1.1892	0.580266	0.487946	0.000402743	7.61946e-05	0.0498534	0.185185	0.00879765	0.0555556	0.9836	0.0488	0.611505	0.755378	82	75	0.522293	224.8	299.85	35.4	31	5.51838	0.0310185	0.00630468	22082	68188	158	80	0.000552818	86	0.027988	4354
FR48N	FR	7.48517	183.17	252.167	57.0203	9.1006	10.3794	18.7958	1.81087	0.00405512	0.00530433	0.0222953	0.0640394	0.0269737	0.162913	1.1384	0.0828	0.287505	0.484184	6020	1536	0.796718	195.1	298.75	35.4	31	5.10342	0.044947	0.00837927	1457156	1367796	7580	5506	0.00535605	805	0.109204	16413
FR48N	FR	11.1759	379.217	445.84	153.436	36.5846	0.0665235	58.4757	879.024	0.0210158	0.0122592	0.000218035	0.00137958	0.0241474	0.261924	1.7048	0.0768	0.426709	0.625638	11695	1685	0.874066	191.9	73.85	34.4	30.2	4.19558	0.153877	0.0271234	3290728	5499508	13404	11401	0.0122337	1839	0.038424	5776
FR48N	FR	0	0	0	0	0	0	0	NA	0	NA	NA	NA	NA	NA	0	0	NA	NA	0	0	NA	NA	NA	NA	NA	NA	NA	NA	0	0	0	0	0	0	0	0
FR48N	FR	0	0	0	0.0332674	0.000212911	0	0.000212911	NA	0	NA	NA	NA	NA	NA	0	0.0064	NA	NA	0	0	NA	NA	NA	NA	NA	NA	NA	NA	0	32	0	0	0	0	0	0
FR48N	FR	6.28754	166.237	226.584	35.1304	6.56462	9.81388	14.5112	1.47864	0.00216649	0.0044753	0.0231167	0.072045	0.0285917	0.139962	1.138	0.0896	0.261524	0.452384	5497	1292	0.809692	179.8	296.15	33.8	29.4	5.92476	0.0578444	0.0104278	1194344	986644	6811	4997	0.00247509	372	0.0374924	5635
FR48N	FR	8.15051	220.463	280.71	67.2002	10.1856	10.2131	21.2067	2.07642	0.00444856	0.00469571	0.0168297	0.0584722	0.0250489	0.13392	1.1772	0.0768	0.284247	0.4803	6222	2194	0.739306	202.9	299.45	37.4	33.2	5.77488	0.0562087	0.00886526	1656444	1530864	8438	6627	0.00459755	691	0.0486702	7315
FR48N	FR	4.6899	108.267	164.346	58.2413	10.6321	8.01608	16.6791	2.0807	0.00279142	0.00375635	0.0159355	0.0687191	0.0198725	0.225948	1.1228	0.084	0.440636	0.637453	3480	1450	0.705882	193.4	298.65	34.2	30	4.67838	0.073157	0.0119935	908994	1598252	4941	3255	0.00724441	1089	0.0387566	5826
FR48N	FR	3.29347	74.2196	116.07	35.5296	8.311	7.3521	12.0116	1.63376	0.00250721	0.00153135	0.0163961	0.0504732	0.0162361	0.190063	1.0688	0.1096	0.511332	0.691917	2234	1248	0.641585	202.6	297.95	34.4	30.4	5.75379	0.0332829	0.00607291	556184	1249120	3489	2231	0.00206923	311	0.11617	17460
FR48N	FR	6.0214	127.015	224.355	35.1636	6.55102	8.11725	14.1505	1.74326	0.00195257	0.0071538	0.0187532	0.150148	0.029701	0.152678	1.0664	0.092	0.269988	0.462954	3112	3596	0.463924	227.1	294.25	36	31.4	4.69009	0.0312711	0.00583642	1142178	984600	6744	3818	0.00426488	641	0.0922572	13866
FR48N	FR	3.49308	74.6188	119.363	33.1011	3.95355	6.78655	7.65194	1.12752	0.00182055	0.00273766	0.0271995	0.131538	0.0172935	0.101538	0.9056	0.0536	0.315759	0.516673	1654	1903	0.464999	231.7	297.95	34.6	30.4	5.90971	0.0791621	0.015069	555858	594208	3588	2243	0.00445118	669	0.0273258	4107
FR48N	FR	9.16006	233.855	294.279	54.3176	9.15094	10.1886	21.7601	2.13574	0.00278874	0.00574822	0.0166433	0.0615251	0.0327949	0.16089	1.244	0.0896	0.236975	0.420538	6833	2296	0.748494	203.2	296.65	34.6	30.4	4.79357	0.071995	0.0131388	1961562	1423580	9156	7276	0.00671095	1044	0.0436726	6794
FR48N	FR	7.74588	208.496	261.785	61.2599	9.43161	9.83502	20.6463	2.09926	0.00434724	0.00436656	0.0199727	0.0512654	0.0305385	0.167424	1.3416	0.0792	0.265056	0.45682	5056	3073	0.621971	191.6	296.85	36.2	31.4	4.87779	0.0551473	0.00720389	1744624	1467244	8145	6487	0.00674309	1049	0.0758325	11797
FR48N	FR	6.0869	157.561	198.639	53.3851	9.03719	6.25321	17.556	2.80753	0.00161128	0.00322256	0.0138347	0.043535	0.0262712	0.195472	1.2628	0.0608	0.314046	0.514762	4665	1302	0.7818	195	297.75	36.4	32	4.72483	0.135478	0.0178506	1280578	1358496	5972	4737	0.00911372	1370	0.0268954	4043
FR48N	FR	8.51725	216.885	302.732	101.629	14.0525	9.32077	26.0118	2.79073	0.00426591	0.00656476	0.0136005	0.0444258	0.0290722	0.210953	1.2416	0.076	0.337466	0.540237	6642	2756	0.706746	191.8	299.15	33	29	4.55508	0.0777835	0.0176607	1860460	2186104	9419	6748	0.0146111	2273	0.0644804	10031
FR48N	FR	7.08475	192.918	240.05	65.9913	11.1574	7.74998	20.744	2.67665	0.00328248	0.00387067	0.0137011	0.0539252	0.0207899	0.148936	1.1816	0.0744	0.33523	0.537864	6046	1160	0.839023	189.1	299.45	33.4	29.2	5.30448	0.172335	0.0255612	1441080	1677220	7217	5800	0.0100783	1515	0.0877445	13190
FR48N	FR	0.498926	13.9034	25.3454	6.18668	2.06819	1.16416	2.84051	2.43997	0.000212002	0.000435781	0.0115905	0.0650685	0.01481	0.219178	1.2884	0.1336	0.565597	0.728104	483	275	0.637203	201.5	298.25	38.6	34.6	5.5774	0.0791667	0.00801769	116098	310896	762	418	0.000951286	143	0.0107768	1620
FR48N	FR	5.42166	119.942	178.981	38.4173	4.82354	9.31329	10.804	1.16007	0.00249228	0.00389512	0.0275596	0.118688	0.0254926	0.113483	0.9864	0.0608	0.256849	0.446457	3590	1781	0.668404	195.5	296.75	34.2	30	5.84886	0.0688103	0.0104773	899006	725088	5381	3606	0.00539505	811	0.0363617	5466
FR48N	FR	8.61479	244.208	283.224	45.7349	11.6447	8.515	23.5815	2.76941	0.00357833	0.00302307	0.0123915	0.0315726	0.0228415	0.134487	1.272	0.1264	0.295683	0.493807	7661	844	0.900764	190.2	296.85	38	34	6.18896	0.0526539	0.00950418	1794378	1750468	8515	7342	0.00156995	236	0.024321	3656
FR48N	FR	6.81866	170.034	216.8	50.0589	8.14402	9.81221	16.8125	1.71343	0.0040675	0.00370402	0.0177887	0.0987602	0.0230926	0.113724	1.1188	0.0632	0.287689	0.484403	4116	2382	0.633426	202.1	298.55	35.4	31.4	5.28085	0.0771356	0.0133426	1303070	1224232	6518	5112	0.00524205	788	0.0342263	5145
FR48N	FR	7.71672	174.591	232.766	64.1951	9.81862	10.045	19.6448	1.95567	0.00446019	0.00408538	0.0123757	0.108205	0.0281328	0.143084	1.1384	0.0656	0.300863	0.499807	5341	1634	0.765735	205	298.75	33.8	29.6	4.37222	0.0784202	0.015718	1477102	1475964	6998	5249	0.0067987	1022	0.0463802	6972
FR48N	FR	10.9098	361.588	429.143	108.134	12.6762	7.71672	33.4886	4.33974	0.00278127	0.00860731	0.0114654	0.0356693	0.0421967	0.195132	1.6452	0.0544	0.206575	0.378523	10938	1945	0.849026	185.6	299.75	34.2	30.2	4.19238	0.153873	0.0205718	3128576	1905520	12902	10871	0.0193783	2913	0.083008	12478
FR48N	FR	5.20677	138.429	178.862	49.5608	8.3591	6.20313	15.2327	2.45564	0.00140294	0.00249753	0.0161142	0.0203118	0.0241713	0.205007	1.225	0.0896	0.345593	0.548761	3880	1666	0.699603	200.5	298.95	32.6	28.8	5.28554	0.106614	0.017258	1069300	1300396	5565	4307	0.00638312	993	0.0252304	3925
FR48N	FR	5.98711	153.935	228.741	89.0749	12.7594	9.44633	21.1374	2.23763	0.00423684	0.00560696	0.0152942	0.0675781	0.0218488	0.200391	1.259	0.076	0.401915	0.603644	4302	2548	0.628029	199.1	299.25	37	30.2	4.99304	0.111247	0.0208867	1259392	1918036	6877	4628	0.0134444	2021	0.0592059	8900
FR48N	FR	3.19313	72.3443	134.278	31.2993	2.55163	8.61479	6.34667	0.736718	0.0024705	0.004563	0.0523983	0.234261	0.031804	0.102489	1.0406	0.0352	0.223329	0.402042	2807	1219	0.697218	197.9	299.95	37.4	33.8	5.31754	0.163185	0.0506876	570482	383568	4037	2175	0.00584741	879	0.0378918	5696
FR48N	FR	6.45278	165.843	240.283	189.026	20.54	3.25965	29.5289	9.05891	0.021645	0.0033966	0.0110899	0.0120835	0.0223092	0.259246	1.2394	0.0496	0.516543	0.695591	4514	2697	0.625988	200.2	292.95	37	30.4	4.94157	0.105775	0.0070121	1351230	3087636	7224	4986	0.0146285	2199	0.0501787	7543
FR48N	FR	6.28647	163.648	220.159	34.5257	5.66059	10.1448	12.8886	1.27046	0.00263408	0.00392049	0.0234522	0.09698	0.0228659	0.0948533	1.0592	0.0764	0.251188	0.439195	5565	1044	0.842034	187.1	256.35	32	28.6	6.08742	0.0618118	0.0130984	1086528	850916	6619	4920	0.00254785	383	0.0271748	4085
FR48N	FR	5.22209	113.423	174.158	46.2006	5.05759	8.7811	11.3026	1.28715	0.00216444	0.0038716	0.028418	0.0952128	0.0345731	0.180319	1.052	0.0488	0.257645	0.447471	3131	2066	0.602463	215.6	298.45	37.4	33.8	5.14658	0.0837096	0.01347	938770	760272	5236	3410	0.00497596	748	0.0263699	3964
FR54N	FR	8.7456	222.065	316.305	75.8174	19.6668	8.87862	30.3749	3.42113	0.00727849	0.00384469	0.00970152	0.024128	0.0208904	0.172305	1.0692	0.12	0.452805	0.647471	7602	1894	0.800548	203.3	294.35	35.2	30.6	6.50002	0.054094	0.00929766	1610074	2957132	9512	6678	0.00268021	403	0.0483502	7270
FR54N	FR	0.864584	19.0541	31.7569	5.91908	1.02165	2.66026	1.9591	0.73643	0.000394578	0.000940024	0.0403121	0.157738	0.0149545	0.151786	1.0126	0.0736	0.320108	0.521489	538	410	0.567511	222.6	253.95	37.2	33.2	5.62247	0.0830123	0.0124283	140956	153616	955	573	0.00330537	497	0.0153763	2312
FR54N	FR	1.82893	36.1463	56.331	8.44633	1.84633	3.15906	3.94074	1.24744	0.000474055	0.00125199	0.019106	0.148581	0.0234319	0.131886	0.9992	0.0792	0.274516	0.468523	1260	430	0.745562	202.7	289.85	42.2	38.6	5.28715	0.0562702	0.00703666	314918	277616	1694	1087	0.00210161	316	0.0211225	3176
FR54N	FR	5.75281	153.031	210.194	48.184	9.98717	9.70995	17.1749	1.7688	0.00387115	0.00336317	0.0210785	0.0391677	0.0190837	0.156263	1.172	0.1048	0.378301	0.581497	5090	1219	0.806784	207.3	296.25	34.6	30.4	6.65632	0.0708355	0.00927703	1080762	1501684	6321	4602	0.00235433	354	0.0373833	5621
FR54N	FR	11.2729	308.291	379.32	70.8294	19.6663	7.54849	37.0981	4.91465	0.00519836	0.00800274	0.00984106	0.0213627	0.0270883	0.211378	1.3412	0.1552	0.328008	0.530114	8511	2865	0.748154	205.6	297.25	38.8	35	4.88533	0.0707826	0.00994361	2621080	2957044	11407	9271	0.00751523	1130	0.0572621	8610
FR54N	FR	6.45113	146.015	215.248	56.2977	14.0432	10.2753	20.6951	2.01407	0.00549029	0.00410218	0.0146996	0.062603	0.0146524	0.146623	0.9378	0.0976	0.492919	0.678574	3213	3250	0.497138	208	296.25	36.4	32	7.5958	0.0407841	0.00643043	1000196	2111548	6473	4391	0.00143654	216	0.0612857	9215
FR54N	FR	10.8406	274.173	375.163	73.1571	9.83432	12.1374	22.4551	1.85007	0.00490327	0.00724347	0.0167432	0.0684174	0.0293681	0.106657	0.9918	0.0696	0.250229	0.437956	8428	2818	0.749422	205.7	299.45	35.4	31	6.90624	0.0949931	0.0166484	1897670	1478700	11282	8245	0.00792092	1191	0.0293493	4413
FR54N	FR	0.0665141	1.09748	2.79359	5.22135	59.6809	0.033257	59.7249	1795.86	0.012987	0	1.11448e-05	0	0.000122593	0.34375	0.6616	0.5568	3.13265	0.999263	75	9	0.892857	168.5	72.95	41.6	37.2	5.77031	0.0782641	0.0413785	6616	8972672	84	33	4.65598e-05	7	0.000991059	149
FR54N	FR	10.4094	255.913	332.005	82.677	45.5663	0.033257	60.1654	1809.1	0.00787402	0.00787402	1.45962e-05	0.000243962	0.0159536	0.26665	1.2588	0.2268	0.61502	0.75735	8943	1026	0.897081	207.9	80.05	39.2	35.4	4.83299	0.0858371	0.0258055	2194894	6850620	9983	7695	0.00241446	363	0.00417708	628
FR54N	FR	9.51151	216.769	288.771	84.8054	47.8705	0.033257	60.6465	1823.57	0.010101	0	0	0.000283286	0.0144475	0.294334	1.2266	0.1464	0.676409	0.789335	8398	278	0.967958	1.1	78.75	39	35.2	4.66291	0.104352	0.0536698	1920808	7197044	8683	6518	0.00135024	203	0.0042436	638
FR54N	FR	10.3762	254.516	330.442	81.9786	45.7211	0.033257	60.2628	1812.03	0.00793651	0.00793651	1.4545e-05	0.0002457	0.015985	0.270025	1.257	0.2248	0.617434	0.758695	8992	935	0.905812	208.1	80.05	39.2	35.4	4.84516	0.086511	0.0271393	2186262	6873904	9936	7653	0.0023546	354	0.00403075	606
FR54N	FR	7.94753	190.275	299.279	109.536	19.7538	5.98558	29.0977	4.8613	0.00425479	0.00437812	0.00592015	0.0300144	0.0180632	0.165945	1.0336	0.092	0.493332	0.678879	6630	2341	0.739048	210.4	299.75	34.6	30.2	6.39792	0.0748404	0.0168326	1404958	2970212	9000	5722	0.00747533	1124	0.0638861	9606
FR54N	FR	0.399084	7.18352	19.0563	22.1159	56.9898	0.033257	57.3966	1725.85	0.000422654	0	1.16707e-05	0	0.00088697	0.363636	0.9588	0.3464	2.14949	0.992912	326	247	0.568935	249.9	72.35	37.2	33	5.20714	0.0783264	0.0240309	61162	8568084	573	216	0.000572021	86	0.00341882	514
FR54N	FR	0.365827	7.15026	18.9898	236.291	13.8532	1.89565	14.2362	7.50993	0.0270592	0.000566091	0.0231123	0.0242718	0.00296679	0.325243	0.918	0.0456	1.57022	0.973099	226	343	0.397188	224	70.15	37	33.2	5.79147	0.0703712	0.00660025	57578	2082752	571	215	0.00178258	268	0.067698	10178
FR54N	FR	0.133028	1.36354	4.9553	16.0964	58.7674	0.033257	58.8826	1770.53	0.00156006	0	1.13181e-05	0	0.000362179	0.592593	0.8498	0.3692	2.70853	0.998044	92	55	0.62585	213.7	72.95	36.4	32.4	3.27108	0.0630202	0.0221011	17320	8835332	149	41	0.00051881	78	0.00258075	388
FR54N	FR	0.0665141	1.164	2.99313	27.7364	58.9077	0.033257	58.9533	1772.66	0.0131579	0	1.12901e-05	0	0.000112901	0.294118	0.6862	0.992	3.11114	0.999226	78	12	0.866667	199	72.75	41.6	37.6	6.70281	0.0643895	0.0203771	6862	8856424	90	35	0.000179588	27	0.0016562	249
FR54N	FR	1.99599	43.3795	72.5541	43.5458	9.02474	9.51421	11.3241	1.19023	0.00416441	0.00121706	0.021667	0.0849825	0.0120127	0.201397	1.0774	0.0864	0.69239	0.796947	1885	295	0.864679	194.8	299.35	40.6	36.4	5.84085	0.0968847	0.0116289	345604	1356432	2181	1304	0.00635389	955	0.095029	14283
FR54N	FR	6.81962	163.837	225.613	72.3878	15.0621	6.35389	24.7271	3.89164	0.00274585	0.00329945	0.00763966	0.0398406	0.0221241	0.219124	1.2732	0.0924	0.407974	0.609135	4984	1786	0.736189	186.1	299.25	40.4	37.2	4.77423	0.169596	0.0183642	1452654	2263860	6782	4925	0.0137923	2073	0.091669	13778
FR54N	FR	7.21882	185.061	236.026	49.567	17.109	7.51822	26.2356	3.48961	0.00516019	0.00240061	0.00831714	0.0458613	0.0157404	0.145041	1.1328	0.1312	0.458582	0.652129	6035	1041	0.852883	202.1	299.45	37	33.6	6.39808	0.0799681	0.00978945	1371744	2571512	7095	5563	0.00518957	780	0.0328939	4944
FR54N	FR	3.79238	71.4896	120.059	56.2536	8.66352	7.95068	12.9625	1.63037	0.00290262	0.00244514	0.0190097	0.0698388	0.0203894	0.253262	1.0312	0.0728	0.479321	0.668351	2651	952	0.735776	187.9	299.55	40.8	37.4	4.97615	0.107468	0.0179702	646148	1302140	3609	2149	0.00526275	791	0.0270057	4059
FR54N	FR	5.52223	128.442	178.441	48.8019	12.0656	5.8549	19.7169	3.3676	0.00127782	0.00288374	0.00870619	0.0394487	0.0240798	0.247624	1.2284	0.1128	0.4111	0.611939	4019	1331	0.751215	205.4	299.65	36.8	33	4.36621	0.1685	0.0248344	1150012	1813472	5364	3861	0.0118628	1783	0.0838381	12601
FR54N	FR	3.62604	68.0964	113.472	47.1718	7.68072	6.48696	11.695	1.80284	0.00217534	0.00219055	0.0160608	0.0809944	0.019083	0.211708	0.9908	0.08	0.464396	0.656755	2747	659	0.806518	191.1	298.55	38.8	34.8	4.81735	0.0820752	0.0140311	603346	1154424	3411	2047	0.00500993	753	0.0471186	7082
FR54N	FR	5.58655	182.028	218.707	51.9416	13.6806	8.04729	22.4174	2.78571	0.00435237	0.00156685	0.0122431	0.0204159	0.0184133	0.153497	1.3996	0.1204	0.409232	0.610266	5910	659	0.89968	192.9	298.25	35.4	31	6.24865	0.0935694	0.013436	1313682	2057032	6577	5474	0.00302605	455	0.0219937	3307
FR54N	FR	0	0	0	0	0	0	0	NA	0	NA	NA	NA	NA	NA	0	0	NA	NA	0	0	NA	NA	NA	NA	NA	NA	NA	NA	0	0	0	0	0	0	0	0
FR54N	FR	0	0	0	0	0	0	0	NA	0	NA	NA	NA	NA	NA	0	0	NA	NA	1	0	NA	NA	NA	NA	NA	NA	NA	NA	0	0	0	0	0	0	0	0
FR54N	FR	2.99398	63.8716	119.194	45.1093	17.9219	9.08174	20.9262	2.30421	0.00386718	0.00259082	0.0108413	0.032526	0.00816811	0.213841	0.9332	0.1344	0.842945	0.856433	2733	843	0.764262	205.9	298.85	38.8	34.8	8.23116	0.0615471	0.00909427	451554	2693692	3583	1920	0.00276112	415	0.0976903	14683
FR54N	FR	2.79438	49.8997	89.7196	71.1237	8.2108	3.82564	11.2131	2.93104	0.00141378	0.00165701	0.00849721	0.100414	0.0159424	0.216356	0.9074	0.0584	0.572272	0.732251	1775	911	0.660834	215.8	292.95	33.8	30	4.39114	0.136093	0.0269558	451250	1234096	2697	1500	0.00855613	1286	0.0428272	6437
FR54N	FR	0.665329	10.9447	24.218	9.68054	2.6123	2.09579	3.26709	1.55888	0.000679542	0.000441106	0.0147733	0.136364	0.0152827	0.231061	0.8924	0.104	0.698058	0.79958	590	138	0.81044	190.7	277.85	41.2	37.6	5.02113	0.154731	0.0181829	98416	392632	728	329	0.00325346	489	0.0191282	2875
FR54N	FR	9.34787	263.504	346.77	78.9746	19.6837	7.31862	33.2515	4.54341	0.00657961	0.00610723	0.00875089	0.0276858	0.0216576	0.166824	1.2292	0.1276	0.389301	0.591964	9455	954	0.908349	190.8	299.75	36.4	32.2	5.95797	0.0665331	0.0115717	2039262	2958484	10424	7921	0.00339983	511	0.0334461	5027
FR54N	FR	8.15028	164.203	262.838	111.343	22.8277	7.25209	32.8962	4.5361	0.00577934	0.00668454	0.00771403	0.0317731	0.0213664	0.284592	1.0436	0.096	0.514183	0.693933	6124	1755	0.777256	198.3	299.05	40.2	36.8	4.65667	0.078341	0.0166681	1513302	3431044	7901	4936	0.00792407	1191	0.0441845	6641
FR54N	FR	0.365931	6.98596	10.3459	6.62002	1.31642	2.12905	1.64934	0.774681	0.000643257	0.000183788	0.0318021	0.0825688	0.00908632	0.229358	0.9248	0.0664	0.694973	0.798151	266	43	0.860841	191.6	294.95	40.8	37	6.0213	0.052624	0.00749625	50038	197860	311	210	0.00133731	201	0.138681	20844
FR54N	FR	6.62002	184.795	227.609	49.9995	11.1439	9.68054	20.4673	2.11427	0.00368874	0.00261901	0.0184755	0.0119358	0.0215746	0.176054	1.3136	0.0984	0.341487	0.544474	5733	1098	0.839262	206.7	297.05	39.6	35.8	6.12727	0.0752179	0.010806	1401316	1674944	6842	5555	0.00296737	446	0.0691809	10398
FR54N	FR	6.78636	168.894	221.056	41.6163	8.95429	7.55149	18.0744	2.39349	0.00239465	0.00337663	0.0119738	0.0668459	0.0275175	0.150595	1.2388	0.0936	0.297064	0.495413	5396	1217	0.815969	191.3	299.45	38.6	34.8	5.20761	0.110812	0.0155769	1370768	1345844	6645	5077	0.00606115	911	0.0237656	3572
FR54N	FR	7.1827	182.028	244.81	71.827	13.1913	8.71235	22.0766	2.53394	0.0036911	0.00400041	0.015366	0.0236275	0.0179354	0.167477	1.0624	0.084	0.395261	0.597525	6412	942	0.871906	193.2	298.45	34.6	30.4	6.06201	0.0905168	0.0162404	1336002	1983460	7362	5474	0.00341843	514	0.0245409	3690
FR54N	FR	6.18774	138.958	204.561	102.131	15.5534	9.11527	23.1347	2.53802	0.00349124	0.00365849	0.0125096	0.0206577	0.0194689	0.245363	1.0896	0.0528	0.484517	0.672295	5480	663	0.892072	190.4	299.85	38.2	34.2	5.50825	0.212993	0.0353205	1139458	2337628	6149	4177	0.00784445	1179	0.0233071	3503
FR54N	FR	0	0	0	0	0	0	0	NA	0	NA	NA	NA	NA	NA	0	0	NA	NA	3	1	NA	NA	NA	NA	NA	NA	NA	NA	0	0	0	0	0	0	0	0
FR54N	FR	0.0998022	1.76317	3.32674	0.798418	0.028743	0.698615	0.111113	0.159048	8.90026e-05	8.90026e-05	0.317073	0.0769231	0	0.128205	0.89	0.0172	0.129996	0.258683	83	15	0.846939	198.9	NA	40.4	37.4	9.40066	0.138215	NA	12380	4320	100	53	0.000485704	73	0.0911327	13697
FR54N	FR	5.75526	139.623	208.154	85.5638	10.0998	6.18774	17.6362	2.85019	0.00231616	0.00253329	0.010771	0.0422764	0.027453	0.184553	1.1156	0.0584	0.369244	0.572677	5195	1055	0.8312	198	299.95	38.4	34.2	5.08026	0.159052	0.0279737	1132694	1517980	6257	4197	0.0104194	1566	0.0537335	8076
FR54N	FR	4.02536	86.6616	116.735	27.3458	3.75155	6.1212	8.26662	1.35049	0.00130548	0.00179837	0.0210918	0.0864291	0.0290677	0.140258	1.0556	0.0372	0.262664	0.453819	2892	607	0.826522	199.6	244.95	38.4	34.8	5.95464	0.134406	0.019085	678602	563848	3509	2605	0.00504334	758	0.0212046	3187
FR54N	FR	4.42456	97.041	142.551	60.9126	13.9978	9.94695	19.4149	1.95185	0.0046436	0.0019514	0.0154402	0.0245098	0.0154877	0.241422	1.146	0.088	0.554362	0.720978	3284	991	0.768187	197.3	297.65	40.2	36.8	5.4705	0.122555	0.0198572	814190	2103824	4285	2917	0.00603471	907	0.0614715	9239
FR54N	FR	1.46377	29.109	50.633	17.6983	3.92249	3.32674	5.41195	1.6268	0.000691876	0.000943467	0.0164546	0.0544554	0.0164546	0.229373	0.92	0.104	0.560325	0.724783	1195	324	0.786702	204.3	295.75	39.6	36	6.71141	0.101404	0.0138659	223862	589540	1522	875	0.00264143	397	0.0411784	6189
FR54N	FR	1.56357	30.7058	52.0635	42.0167	56.2271	0.0332674	57.8168	1737.94	0.0298507	0	4.73272e-05	0	0.00227171	0.300469	0.8912	0.2216	1.56073	0.972504	1341	220	0.859065	196.9	73.45	39.4	35.8	6.36821	0.10374	0.030444	238930	8450784	1565	923	0.000858299	129	0.00644057	968
FR54N	FR	4.25642	89.6175	156.656	27.5669	2.50269	7.61499	7.04787	0.925525	0.00198212	0.00310486	0.0319234	0.133658	0.0553339	0.100108	0.9794	0.0592	0.190507	0.355099	3534	1151	0.754322	207.1	297.45	35.4	31.2	6.25403	0.0187815	0.00445072	683418	376308	4711	2695	0.000771475	116	0.118927	17882
FR54N	FR	0.0997597	1.72917	6.01884	0.365786	0.0489488	0.332532	0.132002	0.39696	0	NA	NA	NA	NA	NA	0.82	0.0472	0.201224	0.370818	114	64	0.640449	232.4	NA	36.2	32.2	12.2692	0.0481695	NA	12488	7360	181	52	0.000252725	38	0.0245808	3696
FR54N	FR	7.31571	157.687	235.134	51.7088	10.1981	11.5056	18.2566	1.58675	0.00511577	0.00435222	0.018895	0.0819085	0.0231952	0.150298	1.0064	0.0808	0.355163	0.558595	5794	1262	0.821145	191.7	298.95	38.4	34.4	6.00679	0.0624177	0.0107131	1211694	1533392	7071	4742	0.00249399	375	0.0356408	5359
FR54N	FR	0.432292	7.61499	12.0044	2.59375	0.605688	0.831331	1.045	1.25702	0.000136249	0.000227082	0.0197152	0.119658	0.0131435	0.153846	0.9496	0.0956	0.376341	0.579604	215	145	0.597222	228.3	97.85	39	35.4	5.06065	0.0256168	0.00619955	66056	91072	361	229	7.31571e-05	11	0.0147711	2221
FR54N	FR	10.9403	285.446	367.349	80.2733	17.8011	7.61499	31.7829	4.17373	0.00638796	0.00493327	0.00937022	0.0253675	0.0237055	0.162162	1.074	0.1072	0.35663	0.560084	8317	2703	0.754719	201.7	296.35	36.6	33.4	6.27169	0.0529138	0.00722159	2102326	2676596	11047	8584	0.00399039	600	0.0657483	9886
FR54N	FR	5.08775	119.745	202.845	110.201	21.2365	9.80971	26.4763	2.69899	0.00711292	0.00391487	0.0092888	0.0430242	0.0110089	0.163325	0.9712	0.0952	0.703544	0.802095	5208	887	0.854471	200.1	299.25	34.4	30	8.26817	0.107579	0.0174046	787862	3193152	6100	3601	0.00332532	500	0.0245409	3690
ZI192N	ZI	6.85328	138.363	213.882	73.8225	15.1934	10.3132	23.3408	2.2632	0.00592793	0.00395195	0.0137376	0.0531009	0.0231001	0.233077	1.008	0.0928	0.457098	0.650938	5631	773	0.879294	207.9	298.75	37.6	33.6	4.62876	0.0537311	0.00854329	1224496	2283468	6429	4159	0.00748538	1125	0.0817204	12282
ZI192N	ZI	0.033274	0.532384	4.92455	0	0	0.033274	0.022227	0.668	0	NA	NA	NA	NA	NA	0.668	0	0	0	41	105	0.280822	259	NA	38.2	35.6	6.89377	0.0969543	NA	3340	0	148	16	3.99288e-05	6	0.00513751	772
ZI192N	ZI	2.59537	49.8445	92.4352	44.1546	3.74322	9.2169	6.47317	0.702315	0.0032667	0.00223804	0.0454303	0.15748	0.0186335	0.141732	0.9622	0.0432	0.374963	0.578267	1543	1200	0.562523	244.2	299.35	38.8	35.2	5.707	0.0438844	0.0094922	410222	562484	2778	1498	0.000492455	74	0.0411267	6180
ZI192N	ZI	0	0	0	0	0	0	0	NA	0	NA	NA	NA	NA	NA	0	0	NA	NA	4	21	NA	NA	NA	NA	NA	4.07296	NA	NA	0	0	0	0	0	0	0	0
ZI192N	ZI	6.85445	133.795	194.353	76.2307	19.9867	8.85089	28.4635	3.21589	0.00836605	0.00164242	0.0100173	0.0417448	0.0199348	0.269231	1.1188	0.116	0.526057	0.702187	5322	504	0.913491	196.9	299.55	39.6	35.8	4.09537	0.080379	0.00956676	1273784	3003348	5841	4021	0.00872444	1311	0.06545	9835
ZI192N	ZI	2.99466	57.9966	101.619	74.8	10.4224	7.48665	13.5171	1.80549	0.00248701	0.00245533	0.0161229	0.0539305	0.0110885	0.246801	0.9476	0.0464	0.640266	0.771053	2451	578	0.809178	227.6	297.65	38.2	34.4	5.358	0.103067	0.0217491	465032	1566148	3054	1743	0.00395295	594	0.0209427	3147
ZI192N	ZI	3.75996	73.3026	119.187	84.6823	53.4835	0.033274	57.7582	1735.84	0.0512821	0	1.24392e-05	0.000718907	0.0059957	0.345794	0.9836	0.1504	1.13071	0.92599	2939	619	0.826026	234.8	120.05	38.2	34.2	4.29551	0.0977169	0.0362312	642342	8036836	3582	2203	0.00117125	176	0.00805896	1211
ZI192N	ZI	6.12155	122.265	201.013	66.1061	51.9452	0.0332693	58.6378	1762.52	0.0588235	0	0	0.000414594	0.00946538	0.30597	0.9828	0.196	0.942586	0.885866	5713	320	0.946958	62.7	76.95	35.2	30.6	5.03119	0.0642513	0.0362517	1005816	7806788	6042	3675	0.000412539	62	0.00409212	615
ZI192N	ZI	7.6852	215.019	264.125	66.9045	49.8749	0.0332693	61.2296	1840.43	0.0149254	0	1.33399e-05	0	0.0117658	0.265104	1.3384	0.2584	0.731784	0.814555	7668	261	0.967083	1	80.25	34	29.4	4.70415	0.0814696	0.0368802	1706490	7495636	7939	6463	0.00142393	214	0.00280127	421
ZI192N	ZI	8.35059	259.933	307.841	76.8188	47.4631	0.0332693	61.3252	1843.3	0.0147059	0	1.40138e-05	0	0.0127666	0.222087	1.5392	0.2432	0.645809	0.773957	8808	438	0.952628	201.5	79.55	34	29.2	4.60798	0.0664016	0.017404	2083326	7133168	9253	7813	0.00288112	433	0.00359308	540
ZI192N	ZI	7.61867	210.162	258.968	67.1041	50.1143	0.0332693	61.2278	1840.37	0.0149254	0	1.32709e-05	0	0.011121	0.26041	1.324	0.248	0.7411	0.81849	7535	234	0.96988	1	80.15	34	29.6	4.68406	0.0832924	0.0393122	1670226	7531620	7784	6317	0.00134408	202	0.00269481	405
ZI192N	ZI	6.52059	124.856	196.416	64.5073	16.149	10.3465	24.0023	2.31986	0.00510017	0.00414929	0.0153605	0.0234942	0.0218671	0.285348	0.9898	0.1352	0.485199	0.672809	5296	598	0.898541	215.6	293.05	37.8	34	4.23843	0.0333841	0.00612384	1180300	2427076	5904	3753	0.00121097	182	0.0924195	13890
ZI192N	ZI	5.32309	106.828	167.211	62.4464	53.0309	0.0332693	59.1929	1779.21	0.0153846	0	0	0.000489956	0.0086566	0.33758	0.9942	0.2536	0.982547	0.895899	4836	185	0.963155	1	77.75	38.4	34.6	4.67466	0.0712334	0.0360886	926082	7969944	5026	3211	0.00029277	44	0.00246858	371
ZI192N	ZI	3.46001	65.5738	113.947	77.1847	54.8884	0.0332693	58.6731	1763.58	0.0153846	0	0	0.000719424	0.00641344	0.379856	0.9528	0.0648	1.19041	0.935495	3340	85	0.975182	27.4	77.05	38.4	34.2	4.6386	0.0996005	0.0663313	568796	8249108	3425	1971	5.98847e-05	9	0.0028545	429
ZI192N	ZI	4.82405	92.7215	147.083	61.7811	53.9283	0.0332693	59.3562	1784.12	0.015625	0	0	0.00056338	0.0079321	0.36169	0.962	0.1488	1.03883	0.908553	4288	131	0.970355	77.7	77.65	38.2	34.4	4.55054	0.0807784	0.0464737	815760	8104816	4421	2787	0.000192962	29	0.00228893	344
ZI192N	ZI	3.0275	56.8239	100.34	81.8424	54.5277	0.0332693	57.6495	1732.82	0.0454545	0	2.44042e-05	0	0.00556416	0.377483	0.8972	0.0352	1.26638	0.945848	2938	76	0.974784	18.3	76.75	38.2	34.2	4.80993	0.108925	0.0754202	469178	8194900	3016	1708	3.99231e-05	6	0.00306077	460
ZI192N	ZI	6.88694	144.127	201.95	78.8172	18.493	10.1807	26.6478	2.61748	0.00518075	0.00401165	0.0122889	0.0256633	0.0167086	0.252719	1.0552	0.0992	0.514251	0.69398	4381	1645	0.727016	221.8	299.05	33.6	29.2	4.394	0.141075	0.0164465	1225532	2779216	6070	4332	0.0103803	1560	0.0808999	12158
ZI192N	ZI	4.72437	95.7185	148.053	55.2619	15.5403	10.9792	20.6108	1.87726	0.00629124	0.00230871	0.0177877	0.0186972	0.0136828	0.246683	0.9352	0.1568	0.609044	0.753988	4023	425	0.904451	207.9	298.45	36.2	31.2	5.39069	0.0456786	0.00870831	762018	2335468	4450	2877	0.00137073	206	0.0277274	4167
ZI192N	ZI	0.898296	16.4688	29.1447	14.7387	2.73529	2.36219	3.80226	1.60963	0.000766476	0.000467071	0.0218553	0.039039	0.0206411	0.333333	1.0656	0.0752	0.551892	0.719387	765	109	0.875286	200.1	298.95	33.8	29.4	4.09196	0.134817	0.0184788	160348	411072	876	495	0.00284128	427	0.0121303	1823
ZI192N	ZI	7.61888	172.007	232.326	90.495	20.9507	8.94969	30.2741	3.3827	0.00706041	0.00369831	0.010694	0.0172224	0.01758	0.234152	1.0824	0.1064	0.511494	0.692032	5918	1050	0.849311	207.1	299.85	34.6	30	4.53923	0.0950504	0.0142694	1401172	3148560	6983	5170	0.00688694	1035	0.0722363	10856
ZI192N	ZI	5.2567	104.369	170.077	70.2335	12.27	10.2472	18.1076	1.76708	0.00451267	0.00380988	0.0185235	0.0561915	0.021665	0.259105	0.9844	0.0864	0.491622	0.677612	3908	1194	0.765974	210.1	299.35	34.8	30.2	4.53588	0.0869799	0.0153736	877312	1843984	5112	3137	0.00924247	1389	0.0459395	6904
ZI192N	ZI	7.41926	183.485	241.908	83.841	13.837	9.51529	23.7759	2.4987	0.00493038	0.00376656	0.0153078	0.0326357	0.0243294	0.210358	1.2208	0.092	0.378801	0.581978	6705	554	0.923681	205.8	299.25	34.6	30.4	4.70351	0.063873	0.0139885	1493652	2079492	7271	5515	0.00218918	329	0.03166	4758
ZI192N	ZI	9.44821	213.616	299.648	90.5564	18.1401	9.81416	30.1773	3.07487	0.00713028	0.00591784	0.012713	0.0295941	0.0248764	0.21956	1.1296	0.1	0.399155	0.601118	8349	646	0.928182	200.9	299.45	39	35.2	4.95714	0.0982221	0.0168289	1809106	2726332	9007	6421	0.00560239	842	0.037347	5613
ZI192N	ZI	7.25291	163.922	224.108	85.1053	15.4202	9.88126	25.3493	2.56539	0.00566239	0.00405079	0.0156822	0.0325526	0.0242988	0.265185	1.263	0.0948	0.407057	0.60831	5037	1666	0.751455	207	299.75	33.4	29.2	3.71935	0.0790842	0.0123094	1492184	2317416	6736	4927	0.00711318	1069	0.0406429	6108
ZI192N	ZI	7.85177	168.347	226.337	99.8772	16.8511	9.51529	27.0948	2.8475	0.00567129	0.00319289	0.0131397	0.0253365	0.0250562	0.28266	1.1886	0.0504	0.422427	0.621929	5303	1472	0.782731	208.4	299.75	35.2	31	3.97612	0.234157	0.03326	1539478	2532452	6803	5060	0.0123965	1863	0.0435907	6551
ZI192N	ZI	9.11553	212.119	279.521	115.874	15.6885	9.44821	27.0612	2.86416	0.00436298	0.00583312	0.0148148	0.024368	0.0239577	0.222967	1.066	0.0656	0.376483	0.579741	7386	1005	0.880229	206.9	299.95	34.2	30	4.80261	0.148336	0.0294963	1709242	2357872	8402	6376	0.00923529	1388	0.0329955	4959
ZI192N	ZI	6.55386	141.657	195.185	72.8244	10.4953	9.38167	18.6976	1.99299	0.00395827	0.00371782	0.0177249	0.0633803	0.0243084	0.211268	1.054	0.0696	0.357851	0.561319	2608	3217	0.447725	220.2	298.85	35.4	31.2	4.29644	0.0782002	0.0123714	1232744	1577372	5867	4258	0.00563566	847	0.0422109	6344
ZI192N	ZI	9.11553	226.923	308.364	92.3529	18.6928	8.84938	29.9497	3.38438	0.00610731	0.00413813	0.00859467	0.0323383	0.0220194	0.179104	1.1038	0.1036	0.424974	0.62414	7934	1311	0.858194	216.1	299.75	34.4	29.8	5.74569	0.106529	0.0184836	1691832	2809396	9269	6821	0.0057155	859	0.0489843	7362
ZI192N	ZI	8.68304	186.07	276.56	90.8558	19.7591	9.08226	29.9859	3.30159	0.0057276	0.00509729	0.0104885	0.0254523	0.0225905	0.237657	1.0696	0.1024	0.467176	0.658945	7131	1166	0.859467	213.5	298.85	34.6	30.2	5.00656	0.0908864	0.0178286	1537022	2969652	8313	5593	0.0061746	928	0.0368014	5531
ZI192N	ZI	0.731904	11.5441	31.1392	30.2077	3.73824	5.15659	4.59504	0.891099	0.00179342	0.000705001	0.0309223	0.0845921	0.019904	0.425982	0.8778	0.036	0.729413	0.813539	718	218	0.767094	211	296.65	36.8	30.2	3.66828	0.193497	0.0286872	128770	561832	936	347	0.0059018	887	0.0190694	2866
ZI192N	ZI	8.6165	234.242	307.799	108.322	20.1168	6.32098	32.6517	5.16561	0.0049687	0.00339668	0.00551774	0.0351678	0.0246481	0.197584	1.2492	0.0808	0.415784	0.616102	7893	1322	0.856538	205.4	299.95	33.2	28.8	4.67157	0.12094	0.0405806	1883914	3023412	9252	7041	0.00827716	1244	0.0461432	6935
ZI192N	ZI	11.1782	288.071	391.069	140.792	20.5834	6.38752	36.6557	5.73865	0.00500508	0.00864159	0.00784732	0.0228202	0.0281599	0.212487	1.308	0.0632	0.358062	0.561532	5802	5908	0.495474	208.8	299.85	33.4	29	4.6024	0.1451	0.0292803	2415566	3093536	11755	8659	0.0147978	2224	0.0463228	6962
ZI192N	ZI	4.55776	101.369	145.848	67.5347	11.3794	9.11553	16.7191	1.83413	0.00317793	0.00227697	0.015886	0.0354857	0.0204415	0.248982	1.0584	0.06	0.495702	0.680627	3802	572	0.869227	209.6	299.35	32.2	28.2	4.44639	0.175134	0.0329385	802508	1710252	4384	3047	0.00601492	904	0.0197015	2961
ZI192N	ZI	5.75542	104.662	150.373	127.085	12.0362	8.41689	19.5338	2.32079	0.0058566	0.00166174	0.0174964	0.0353403	0.027928	0.349476	1.1168	0.0424	0.415865	0.616174	2453	2013	0.549261	245.1	299.95	39	35.4	3.2039	0.0983939	0.0154697	1126836	1808960	4520	3146	0.00975428	1466	0.054081	8128
ZI192N	ZI	8.98092	215.642	298.965	118.049	19.9488	8.11609	31.8634	3.92595	0.00559552	0.00485129	0.00980131	0.0247886	0.02527	0.247594	1.167	0.0784	0.427213	0.626073	7861	1106	0.876659	209.1	299.85	31.4	28.2	4.32189	0.0967627	0.0214154	1790986	2998676	8988	6483	0.00410461	617	0.0302291	4544
ZI192N	ZI	1.53008	25.0801	54.1184	51.3908	4.56534	9.04745	5.81719	0.642965	0.00382731	0.00128934	0.0434529	0.151631	0.00874891	0.145873	0.7888	0.0456	0.667162	0.784802	1514	108	0.933416	216.8	294.25	33.4	30	5.70595	0.051096	0.011831	188176	686256	1627	754	0.0003925	59	0.0256921	3862
ZI192N	ZI	0.0665253	0.631991	7.25126	38.9173	8.71408	10.8104	8.77017	0.811274	0.00547896	0.000305157	0.0309711	0.211538	0.000915402	0.442308	0.8432	0.1004	2.19409	0.993604	189	29	0.866972	181.6	299.65	34.4	31.6	2.68658	0.029685	0.00793137	8432	1309888	218	19	0.00057877	87	0.0341674	5136
ZI192N	ZI	3.35953	69.02	136.976	81.3605	12.8439	9.47986	16.4462	1.73485	0.00424112	0.00253758	0.0174984	0.0290046	0.0130462	0.231378	0.946	0.0728	0.659484	0.780964	3100	981	0.759618	221.4	297.55	32.6	29	5.46876	0.0838533	0.0140818	541494	1930672	4118	2075	0.00269428	405	0.0289718	4355
ZI192N	ZI	9.64617	225.554	290.816	151.711	19.6762	7.98304	33.9656	4.25472	0.00741947	0.00316685	0.00901814	0.0241102	0.0287432	0.250287	1.2728	0.0576	0.376026	0.579298	8027	695	0.920316	207.5	299.95	33.8	29.4	3.57876	0.135611	0.0273773	2147958	2957700	8743	6781	0.0159661	2400	0.0794579	11944
ZI192N	ZI	7.18474	185.34	243.283	75.0739	18.1631	9.04745	27.165	3.0025	0.0047979	0.00472769	0.0131834	0.0159755	0.0172117	0.212441	1.0904	0.128	0.479677	0.668622	6461	827	0.886526	206.7	298.05	32	28	4.98431	0.073029	0.013873	1353148	2730252	7314	5572	0.00502932	756	0.0798504	12003
ZI192N	ZI	7.38431	153.308	231.508	142.131	15.7056	7.65041	25.2078	3.29495	0.00404949	0.00422947	0.0112478	0.0377918	0.0278659	0.276028	1.1736	0.048	0.423713	0.623047	5811	1120	0.838407	218.4	298.25	32.6	28.4	3.9274	0.148974	0.0349701	1428348	2360848	6960	4609	0.00874808	1315	0.0303223	4558
ZI192N	ZI	7.91652	189.398	278.276	140.003	21.8586	7.71694	32.1895	4.17128	0.0083712	0.00317421	0.00990249	0.0134008	0.0227818	0.240322	1.2022	0.0808	0.493577	0.679061	7606	752	0.910026	211.3	299.85	33.2	28.8	4.75328	0.125593	0.0275787	1552922	3285760	8366	5694	0.00852855	1282	0.0438668	6594
ZI192N	ZI	0.465757	6.02157	21.5246	24.6518	2.24915	6.85328	2.64442	0.385862	0.00263293	0.000636802	0.0626478	0.297297	0.00945626	0.156757	0.851	0.0536	0.825439	0.850528	592	52	0.919255	188.6	298.75	38.4	35.6	3.8015	0.0215468	0.00570841	59406	338032	647	181	0.000133073	20	0.0502019	7545
ZI192N	ZI	3.29357	62.4779	93.7169	44.5796	10.2402	7.48538	14.0666	1.87921	0.00357417	0.000752457	0.0149971	0.0453172	0.0155814	0.244713	1.1008	0.0988	0.565401	0.727981	2583	232	0.917584	205.2	297.75	41.2	37.4	4.51215	0.0926768	0.0113121	575080	1539036	2817	1878	0.00620787	933	0.0576008	8657
ZI192N	ZI	5.42274	101.668	159.056	67.069	13.4951	9.2486	19.8562	2.14694	0.00544088	0.00154095	0.0145777	0.03914	0.02295	0.262404	1.0464	0.1232	0.494363	0.679641	4550	224	0.953079	206.7	298.75	39.8	36	4.3674	0.0382983	0.00732382	956030	2028216	4781	3056	0.00381255	573	0.102666	15430
ZI192N	ZI	9.3484	237.336	291.131	66.0377	20.4294	8.91592	33.6265	3.77151	0.00773233	0.00332604	0.0104438	0.0200649	0.0211153	0.20596	1.3184	0.16	0.406203	0.607539	7636	1091	0.874986	207.8	299.65	39.8	36.2	4.95241	0.0577139	0.0104073	1983430	3070396	8751	7134	0.00276793	416	0.0506477	7612
ZI192N	ZI	8.75106	209.992	270.684	74.3009	19.019	9.2169	30.7184	3.33284	0.005249	0.00438722	0.0103723	0.0231735	0.0214081	0.228194	1.2284	0.1224	0.419234	0.61914	7163	965	0.881275	205.8	299.35	36.4	32.2	4.85736	0.109891	0.0177047	1758042	2857936	8135	6311	0.00757982	1139	0.0276041	4148
ZI192N	ZI	2.12954	39.5295	79.5914	25.6543	2.17575	6.98754	4.29581	0.614781	0.00205239	0.00228328	0.053211	0.218375	0.0186544	0.0998668	0.875	0.0384	0.306697	0.506482	1245	1112	0.528214	243.8	299.85	38.6	35.4	5.88676	0.0468717	0.0107067	318576	326944	2392	1188	0.000425907	64	0.0290881	4371
ZI251N	ZI	3.72605	82.1395	110.717	31.1059	6.95045	4.52449	11.983	2.64846	0.00135023	0.0010408	0.0125431	0.0275618	0.0306396	0.250883	1.155	0.1048	0.37678	0.580028	3054	270	0.918773	190.8	299.85	38.8	34.6	4.22481	0.0817286	0.0238178	756350	1044604	3328	2469	0.0038059	572	0.121775	18302
ZI251N	ZI	5.18986	129.048	169.469	54.9593	52.2364	0.0332683	58.8214	1768.09	0.0031348	0	0	0.000464684	0.00698018	0.254182	1.108	0.174	0.95098	0.888051	4500	588	0.884434	205.9	74.05	36	31.2	4.93579	0.0697357	0.0266659	989678	7850764	5094	3879	0.00168338	253	0.00534955	804
ZI251N	ZI	4.15854	99.7052	136.799	50.4015	9.95184	7.11943	15.0312	2.11129	0.00296299	0.00205983	0.0165764	0.0403509	0.0173785	0.187719	1.0776	0.096	0.471186	0.66208	3810	297	0.927684	189.8	298.65	37.2	32.4	5.60027	0.0559842	0.0160204	763388	1495692	4112	2997	0.00151038	227	0.0229352	3447
ZI251N	ZI	0	0	0	0.864977	0.0244323	0.765172	0.0244323	0.0319304	0	NA	NA	NA	NA	NA	0	0.0228	NA	NA	8	37	NA	NA	NA	NA	NA	-0.0620135	NA	NA	0	3672	0	0	0	0	0	0
ZI251N	ZI	0	0	0	0	0	0	0	NA	0	NA	NA	NA	NA	NA	0	0	NA	NA	0	0	NA	NA	NA	NA	NA	NA	NA	NA	0	0	0	0	0	0	0	0
ZI251N	ZI	0	0	0	143.886	6.50199	12.9414	6.50199	0.502419	0	NA	NA	NA	NA	NA	0	0.0352	NA	NA	20	67	NA	432.8	70.15	NA	NA	1.95393	0.0414405	0.00538453	0	977204	0	0	0	0	0	0
ZI251N	ZI	2.82781	54.7597	95.214	45.6774	7.22314	8.08421	10.4776	1.29605	0.00317191	0.00152018	0.0197538	0.109504	0.0189269	0.210744	1.0312	0.0688	0.507786	0.689391	2295	558	0.804416	204.5	298.25	39	35.6	4.55953	0.04939	0.0130155	489118	1085588	2862	1646	0.000705289	106	0.021478	3228
ZI251N	ZI	0.0332598	0.598677	2.36145	0.798236	0.05883	0.498898	0.0879922	0.176373	6.6703e-05	7.78201e-05	0.123596	0.0869565	0.0337079	0.347826	0.8768	0.0412	0.479624	0.668582	58	13	0.816901	190.3	NA	35.6	31	4.06307	0.0441834	NA	4384	8844	71	18	0.0018426	277	0.131722	19802
ZI251N	ZI	7.05109	163.539	244.959	123.028	15.9623	6.08655	25.4208	4.17655	0.00267526	0.00365848	0.00732631	0.0323511	0.0256837	0.216528	1.1406	0.0608	0.429367	0.627922	6838	519	0.929455	191.5	299.95	37.2	31.8	4.72526	0.0872008	0.029773	1421910	2399632	7365	4917	0.00475616	715	0.0285835	4297
ZI251N	ZI	0	0	0	0.0665197	0.0054014	0.0332598	0.0054014	0.1624	0	NA	NA	NA	NA	NA	0	0.0812	NA	NA	25	6	NA	NA	NA	NA	NA	3.24379	NA	NA	0	812	0	0	0	0	0	0
ZI251N	ZI	4.42356	103.039	164.57	34.2576	9.13757	7.58324	14.7242	1.94168	0.00162859	0.00385224	0.0149982	0.0688337	0.0187841	0.172084	1.1852	0.14	0.420881	0.620581	3902	1034	0.790519	193.6	299.65	36	30.8	5.07531	0.0644847	0.0172526	839850	1373664	4948	3098	0.00616637	927	0.099866	15013
ZI251N	ZI	1.13112	26.4816	35.5971	11.3778	3.25154	2.09591	4.72844	2.25604	0.000632111	0.000316056	0.0141133	0.0213777	0.0167723	0.235154	1.1002	0.1284	0.505367	0.687656	945	124	0.884004	193.7	298.45	37.8	33.4	4.92634	0.058995	0.0123077	221968	488684	1070	796	0.000585523	88	0.0211919	3185
ZI251N	ZI	0	0	0	0.0665197	0.000691805	0	0.000691805	NA	0	NA	NA	NA	NA	NA	0	0.0104	NA	NA	0	1	NA	NA	NA	NA	NA	NA	NA	NA	0	104	0	0	0	0	0	0
ZI251N	ZI	0.332598	5.28831	9.07994	3.82488	0.570739	0.731716	0.896033	1.22456	0.000226137	0.000124375	0.0220674	0.123711	0.0278746	0.237113	0.9536	0.084	0.440047	0.636962	227	45	0.834559	201.1	298.35	40.4	36.8	4.45861	0.0624211	0.0138963	48902	85800	273	159	0.000964535	145	0.00973848	1464
ZI251N	ZI	0.764976	13.0046	27.2065	13.0711	3.08473	1.72951	3.94933	2.28349	0.00061018	0.000512551	0.0122977	0.11254	0.0176915	0.286174	0.9788	0.1216	0.65971	0.781078	656	161	0.802938	183.5	298.85	39	35.2	4.40348	0.0577183	0.0100173	129976	463732	818	391	0.00106431	160	0.0240203	3611
ZI251N	ZI	0.0665197	1.56321	4.29052	0.498898	0.105713	0.133039	0.188929	1.4201	3.34094e-05	0.000122501	0.01875	0.282051	0.025	0.102564	1.251	0.052	0.356092	0.559538	85	44	0.658915	210.8	NA	39.4	36	6.08687	0.0838282	NA	12510	15892	129	47	0.00144348	217	0.00699787	1052
ZI251N	ZI	1.56321	21.9848	53.382	44.4351	7.29548	6.71849	8.63396	1.2851	0.00293743	0.000581943	0.0159453	0.144689	0.0142141	0.217949	0.8024	0.0632	0.809597	0.844975	1406	198	0.876559	180.7	293.75	39.6	36	4.82295	0.0602205	0.0167256	201216	1096740	1605	661	0.00136365	205	0.0152397	2291
ZI251N	ZI	5.55439	125.09	187.719	48.1602	14.2867	8.2817	20.7934	2.51077	0.00324418	0.00264555	0.00814219	0.0603809	0.0174941	0.177891	1.0428	0.11	0.504561	0.687076	4673	959	0.829723	185.2	299.65	38.8	34.8	5.87354	0.05857	0.0128179	978172	2147736	5644	3761	0.00323286	486	0.06636	9976
ZI251N	ZI	4.82268	87.2738	150.301	77.4289	16.7796	10.3771	21.9208	2.11243	0.00537634	0.00324192	0.0125684	0.0602606	0.017564	0.267644	0.9028	0.1128	0.629794	0.765466	3756	756	0.832447	195.4	299.75	36.2	31.2	4.45109	0.0740657	0.0184778	772880	2522508	4519	2624	0.00647902	974	0.0461647	6940
ZI251N	ZI	6.88479	139.325	221.211	93.4602	20.5301	7.68302	29.4047	3.82723	0.00541629	0.00375602	0.00692781	0.0470004	0.0211072	0.254872	1.1424	0.0928	0.520269	0.698192	5702	939	0.858606	201.9	299.45	39	34.8	4.10762	0.100052	0.0265834	1334128	3086320	6651	4189	0.00704443	1059	0.0305924	4599
ZI251N	ZI	2.66079	53.0827	87.3071	70.7104	7.00066	3.82488	10.7296	2.80521	0.00123891	0.00145009	0.0118675	0.0654113	0.0309503	0.359762	1.1426	0.0456	0.458998	0.652462	2264	360	0.862805	198.3	294.05	33.8	29.6	3.56134	0.101399	0.037525	560578	1052420	2625	1596	0.00464307	698	0.0660407	9928
ZI251N	ZI	5.42135	112.285	164.669	65.1228	21.1858	5.68743	27.4732	4.83051	0.00353421	0.00171083	0.00627412	0.0160039	0.0147442	0.248788	1.0172	0.1412	0.64044	0.771145	4543	404	0.918334	185.7	299.65	38.6	34.2	4.92125	0.121543	0.0284865	945190	3184892	4951	3376	0.00450338	677	0.0289294	4349
ZI251N	ZI	6.28772	131.942	199.81	103.498	16.4872	8.84938	24.3126	2.74738	0.00527565	0.00259386	0.0101872	0.0467706	0.0213006	0.241425	1.0968	0.0664	0.492323	0.678132	5231	762	0.872852	203.3	299.35	35.8	31.2	4.52669	0.0722245	0.020253	1176108	2477904	6006	3966	0.00367948	553	0.025916	3895
ZI251N	ZI	3.65858	61.8633	119.669	76.032	6.2285	8.68082	10.33	1.18998	0.00332276	0.0022703	0.0212108	0.133797	0.0319761	0.215004	0.97	0.0328	0.40116	0.602955	2635	952	0.734597	203.8	299.75	37.8	34.4	4.09799	0.124686	0.0305816	616578	936340	3598	1860	0.00484928	729	0.0313042	4706
ZI251N	ZI	3.62532	90.2339	116.443	53.1492	12.1417	6.48567	17.0978	2.63624	0.00258415	0.00145563	0.0109529	0.0332861	0.0158817	0.235127	1.2824	0.0848	0.537801	0.710133	3027	472	0.865104	190.8	299.65	37.6	33.2	4.43958	0.123642	0.0271761	745056	1825280	3501	2713	0.00449008	675	0.0158117	2377
ZI251N	ZI	1.8294	40.5128	66.4569	30.6008	4.74523	3.59227	6.74466	1.87755	0.00163083	0.000539225	0.0177747	0.0474407	0.0194542	0.177278	0.9428	0.0704	0.528054	0.703553	1866	129	0.935338	186.7	299.65	34.2	29.6	6.29707	0.0715604	0.0177165	300560	713316	1998	1218	0.00149678	225	0.0101914	1532
ZI251N	ZI	4.29076	73.7413	147.05	84.0857	12.436	11.309	16.9802	1.50148	0.00620744	0.00282156	0.0138919	0.148148	0.019876	0.203367	0.964	0.056	0.572487	0.732383	3784	622	0.858829	198.2	299.95	37	33	4.72108	0.0382751	0.0125672	683094	1869416	4421	2217	0.00109098	164	0.0330356	4966
ZI251N	ZI	2.89377	59.3057	101.581	38.5171	9.03642	5.68776	12.4689	2.19223	0.00194467	0.00147323	0.0122032	0.053528	0.0188929	0.23601	1.1128	0.1036	0.560224	0.724719	2605	444	0.854378	189.3	299.45	36	31	4.83683	0.111481	0.0220284	515974	1358380	3054	1783	0.0056811	854	0.0672619	10111
ZI251N	ZI	1.1309	26.177	38.5504	12.1073	3.73415	2.56115	5.10384	1.99279	0.000820877	0.000220534	0.0140494	0.011976	0.0168949	0.213573	1.0294	0.1348	0.571274	0.731635	1116	43	0.962899	195.9	296.75	36	31	5.51253	0.0807332	0.0143072	205896	561328	1159	787	0.000598711	90	0.0368407	5538
ZI251N	ZI	5.85407	149.146	182.973	76.7348	14.6358	8.31543	22.4808	2.70351	0.00477138	0.00119767	0.0122139	0.0186741	0.0185252	0.200747	1.2086	0.0832	0.457218	0.651035	4857	640	0.883573	188.9	299.75	38.2	34.4	5.07487	0.170709	0.0262922	1179286	2200096	5501	4484	0.00788968	1186	0.0248066	3729
ZI251N	ZI	6.21994	137.238	217.498	144.389	19.4654	9.18024	27.5059	2.99621	0.00495864	0.00588356	0.00989862	0.0512821	0.0188757	0.252525	1.048	0.0576	0.534143	0.707681	5840	685	0.895019	188.7	299.85	36.6	31.6	4.3254	0.124768	0.0348862	1208672	2926100	6539	4126	0.0126328	1899	0.0554274	8332
ZI251N	ZI	6.65235	127.625	208.817	120.175	15.4377	8.74784	24.0161	2.74537	0.00520101	0.00377191	0.0106328	0.0572391	0.0267327	0.271886	1.099	0.0632	0.447098	0.642808	5245	1019	0.837324	181.9	299.65	38.8	34.8	4.03245	0.0672833	0.0176368	1289524	2320644	6278	3837	0.00570771	858	0.0433999	6524
ZI251N	ZI	6.61909	123.634	205.092	97.1243	50.1219	0.0332617	58.3315	1753.71	0.0117647	0	2.6541e-05	0	0.0122354	0.369391	1.0732	0.174	0.851584	0.85926	5594	566	0.908117	1	76.35	38.4	34.4	4.17364	0.0758857	0.031707	1234084	7534476	6166	3717	0.00138369	208	0.00655921	986
ZI251N	ZI	4.6243	114.21	141.324	37.7928	9.71428	8.31709	15.055	1.81012	0.00317566	0.00138141	0.0170385	0.021041	0.0162173	0.158361	1.0292	0.1208	0.450083	0.645254	3816	421	0.900637	198.8	293.95	36.8	32.2	6.45018	0.0232526	0.00542723	802668	1459988	4248	3433	0.000858323	129	0.108881	16364
ZI251N	ZI	2.82773	65.2374	100.667	46.5411	7.87317	7.11922	11.1516	1.56641	0.00298697	0.00118296	0.0188122	0.0478896	0.0172937	0.183442	1.1128	0.0848	0.531672	0.706013	2873	151	0.950066	184.3	299.75	38.2	34.2	5.9882	0.046379	0.0132015	492738	1183316	3026	1961	0.00043913	66	0.0149903	2253
ZI251N	ZI	5.45585	105.058	195.147	103.628	7.65722	14.0056	14.2094	1.01456	0.00671848	0.0048482	0.0284032	0.140582	0.0345514	0.16242	1.0854	0.0368	0.336189	0.538883	5449	408	0.93034	197.2	295.45	36.8	32.4	4.39347	0.0469585	0.0149634	984780	1150860	5866	3158	0.00477055	717	0.0536271	8060
ZI251N	ZI	5.05664	114.573	166.903	43.7799	16.0209	7.6515	22.1465	2.8944	0.00364316	0.00237682	0.00947001	0.0430165	0.0169048	0.237918	1.0758	0.184	0.558153	0.723404	4008	999	0.800479	213.3	297.95	36.6	32.4	5.17969	0.0582408	0.00881816	920668	2407892	5017	3444	0.00409854	616	0.0311649	4684
ZI251N	ZI	6.81982	167.169	234.801	100.468	20.5799	8.64952	29.0956	3.36384	0.00479012	0.00409877	0.00907916	0.0267343	0.0172536	0.210152	1.1012	0.0672	0.533606	0.707319	6545	511	0.927579	189.3	299.95	36	30.2	5.16399	0.237029	0.0644355	1279890	3093100	7058	5025	0.0121825	1831	0.0341723	5136
ZI251N	ZI	1.19763	19.8274	48.9363	46.5078	3.77055	11.0115	5.05063	0.458668	0.00470037	0.00133914	0.0591758	0.229541	0.0230715	0.231537	0.9672	0.0488	0.59611	0.746551	1222	248	0.831293	195.7	299.85	38.2	34	4.18479	0.0269327	0.0039879	192392	566704	1471	596	0.0031604	475	0.133735	20100
ZI251N	ZI	4.62417	117.135	152.298	43.7799	13.9455	6.78655	19.4502	2.866	0.00417124	0.00100685	0.00924778	0.0446768	0.0145867	0.127376	1.0092	0.15	0.548188	0.716983	4328	246	0.946218	183.4	298.05	34.4	29.2	6.09956	0.0374079	0.00840826	827348	2095968	4578	3521	0.00256159	385	0.0955506	14361
ZI251N	ZI	6.1212	110.747	195.945	129.211	9.37095	10.7786	16.8987	1.5678	0.00554246	0.00369498	0.021248	0.0839223	0.0393087	0.247792	1.0674	0.0272	0.351188	0.554537	5675	199	0.966122	183	295.95	38.8	35	4.17499	0.0738694	0.0233692	1131400	1408428	5890	3329	0.00227549	342	0.0280178	4211
ZI251N	ZI	7.05269	134.068	201.068	80.4738	21.1945	9.04873	29.4537	3.25501	0.00644267	0.00349085	0.00984851	0.0304802	0.0204184	0.298121	1.0508	0.1504	0.552199	0.719585	5333	697	0.884411	201.8	297.95	38.2	34.2	4.22056	0.0516722	0.0126988	1241346	3185472	6044	4030	0.00403866	607	0.0589964	8867
ZI251N	ZI	5.62235	120.431	179.416	51.5659	14.0249	8.6165	20.8212	2.41643	0.00490992	0.00226166	0.0109484	0.0712468	0.021565	0.219847	1.1296	0.1192	0.486233	0.673588	4620	762	0.858417	204.1	292.55	36.8	32	4.90489	0.0405347	0.0092963	1021436	2107844	5393	3620	0.00200941	302	0.0422109	6344
ZI251N	ZI	2.96088	58.02	105.96	45.7772	9.74683	9.81416	12.985	1.32308	0.00418291	0.00250975	0.0214914	0.0920608	0.0145323	0.222128	0.948	0.1064	0.603146	0.750625	2519	661	0.792138	204.7	298.25	34.8	30.4	5.23128	0.0528701	0.011906	486668	1464880	3185	1744	0.00166342	250	0.025743	3869
ZI251N	ZI	7.51865	168.404	249.745	73.1904	16.6106	6.08811	26.231	4.30856	0.00399963	0.00187411	0.00700729	0.026392	0.0272283	0.218861	1.1312	0.1216	0.435623	0.633244	6583	918	0.877616	189.6	298.25	37	33.2	5.02631	0.0497379	0.0137335	1445876	2496460	7507	5062	0.00238201	358	0.0222898	3350
ZI251N	ZI	6.85328	148.676	204.001	101.468	15.1909	8.35035	23.0738	2.76321	0.00583987	0.00119309	0.0123273	0.022547	0.021245	0.204175	1.0076	0.06	0.466433	0.658361	4646	1477	0.758778	201.8	299.55	37.8	34	5.39797	0.11369	0.023498	1184744	2283084	6132	4469	0.00488379	734	0.0227888	3425
ZI251N	ZI	1.33073	24.3192	44.38	16.1019	3.23917	3.8924	4.83782	1.24289	0.00124986	0.000791991	0.018659	0.16122	0.0176338	0.165577	1.0068	0.07	0.480896	0.669551	1049	278	0.790505	194.7	298.25	38.4	36.6	4.10173	0.057615	0.012543	240266	486824	1334	731	0.000745211	112	0.0136134	2046
ZI251N	ZI	5.28967	135.069	172.23	41.4191	13.2146	7.51865	20.0128	2.66176	0.0023888	0.00290578	0.010916	0.0380228	0.0147895	0.179183	1.2112	0.1264	0.468913	0.660307	4177	992	0.808087	209.5	297.05	35.8	31	5.03767	0.0636188	0.013169	1021726	1986064	5177	4060	0.00449788	676	0.0731504	10994
ZI254N	ZI	6.42079	129.114	199.477	74.5211	10.8051	10.6126	17.9274	1.68925	0.0037874	0.00425856	0.0175439	0.0644246	0.0256694	0.199757	1.0224	0.0688	0.400901	0.602718	5466	523	0.912673	199.2	299.85	33.4	28.8	4.7925	0.0584781	0.0169404	1070420	1623936	5996	3881	0.00240197	361	0.0315118	4736
ZI254N	ZI	4.15842	76.1158	136.596	46.0421	8.49913	9.34814	12.7748	1.36656	0.00329209	0.00209775	0.0161101	0.0983165	0.0260421	0.218182	0.9448	0.0928	0.475348	0.665303	3496	596	0.85435	208	299.75	32	28.6	4.72847	0.055671	0.0145726	642626	1277396	4106	2288	0.00315375	474	0.0254163	3820
ZI254N	ZI	1.3307	24.5513	53.9264	32.1696	4.8048	5.72199	6.06418	1.0598	0.00232058	0.000751553	0.0243498	0.0993031	0.0145268	0.182927	0.8614	0.0768	0.682614	0.792324	1376	236	0.853598	198.3	299.85	33.8	29.8	5.57498	0.0418248	0.0124129	189282	722148	1621	738	0.00159683	240	0.0227682	3422
ZI254N	ZI	5.62219	121.858	193.583	84.4659	16.0644	10.945	22.113	2.02038	0.00674916	0.00344075	0.0142698	0.0513158	0.0179096	0.207018	0.97	0.1016	0.562995	0.72647	4681	1122	0.806652	199.9	295.15	32	28	5.40434	0.0433947	0.0107854	909082	2414436	5819	3663	0.0020027	301	0.0361949	5440
ZI254N	ZI	6.18773	142.218	256.924	73.4211	14.8654	9.48121	21.8982	2.30964	0.00281762	0.00504205	0.0131032	0.0255989	0.022584	0.218247	1.0056	0.1104	0.493283	0.678844	6252	1449	0.811843	203.9	297.75	31.8	27.8	5.84007	0.0532972	0.0132685	1057002	2234236	7723	4275	0.00294084	442	0.0335734	5046
ZI254N	ZI	4.52437	115.97	181.939	47.5391	10.6638	7.08595	16.9295	2.38916	0.00241085	0.0025113	0.0135295	0.0355002	0.0259991	0.225911	1.2332	0.132	0.431676	0.629896	4259	1201	0.780037	207.1	293.15	31.4	27.6	4.83141	0.0319934	0.00869088	941712	1602740	5469	3486	0.00265474	399	0.0752775	11314
ZI254N	ZI	7.18576	174.122	246.678	80.6734	13.1107	10.6456	21.9549	2.06235	0.00491246	0.00417769	0.0141873	0.0521117	0.0249291	0.183243	1.113	0.0816	0.394874	0.597166	6260	1136	0.846403	201.1	298.65	31.6	27.8	4.98963	0.051894	0.0123234	1329256	1970508	7415	5234	0.00474393	713	0.0663219	9968
ZI254N	ZI	3.55921	59.5751	137.745	67.6915	54.4072	0.0332636	58.407	1755.88	0.0909091	0	0	0.000651042	0.0076153	0.404948	1.0052	0.184	1.16443	0.931518	3939	198	0.952139	56.8	74.05	32.8	28.8	4.18894	0.0606293	0.0365035	601230	8178188	4141	1791	5.98745e-05	9	0.0024482	368
ZI254N	ZI	4.19122	73.3795	133.52	94.0695	53.0986	0.0332636	57.7944	1737.47	0.0070922	0	1.25238e-05	0	0.00771466	0.408488	0.9872	0.1312	1.09018	0.91875	3485	525	0.869077	1.1	72.85	34.4	30	4.13717	0.0814708	0.0424786	705844	7981488	4014	2206	0.000412469	62	0.00993252	1493
ZI254N	ZI	1.72971	37.4881	64.7975	42.4776	55.514	0.0332636	57.5705	1730.73	0.00170794	0	2.39647e-05	0	0.00309145	0.330346	1.0246	0.2816	1.44708	0.964279	1663	282	0.855013	206.1	73.05	35.6	30.8	5.06545	0.0803363	0.0237877	309114	8344556	1948	1127	0.00155674	234	0.00559494	841
ZI254N	ZI	1.29728	25.6795	51.8912	32.0994	56.7335	0.0332636	58.0656	1745.62	0.000874891	0	1.17275e-05	0	0.0026504	0.357595	1.0108	0.3272	1.63938	0.977059	1381	178	0.885824	1	73.65	35.6	31.2	5.22345	0.10689	0.0522867	200234	8527864	1560	772	0.000592092	89	0.00457042	687
ZI254N	ZI	3.59298	68.1668	127.085	56.7558	6.21061	10.047	9.83959	0.979352	0.00355622	0.0030183	0.0304166	0.116418	0.0231338	0.195522	0.8574	0.058	0.433193	0.631186	3267	537	0.858833	206.9	299.85	32	28.4	5.23694	0.0454438	0.012879	545410	933412	3820	2049	0.000838362	126	0.0275994	4148
ZI254N	ZI	1.69644	36.9891	64.6977	41.8789	55.5379	0.0332636	57.5586	1730.38	0.0017094	0	2.39567e-05	0	0.00323415	0.34134	1.0232	0.2816	1.4546	0.964893	1662	279	0.85626	205.6	73.05	35.6	30.8	5.08305	0.0803797	0.0238587	303744	8348140	1945	1112	0.00150352	226	0.00552176	830
ZI254N	ZI	4.05816	68.9887	151.017	149.42	49.0889	0.0332636	53.3566	1604.05	0.028169	0	8.12502e-05	0	0.00924898	0.404861	0.9236	0.1216	1.09699	0.920015	3942	580	0.871738	1	71.85	33.2	29.4	4.05904	0.0552589	0.0245408	641502	7378760	4540	2074	0.00204904	308	0.0199515	2999
ZI254N	ZI	4.72343	88.581	178.559	184.946	17.4931	4.85649	22.6864	4.67136	0.0208964	0.00328084	0.0157032	0.0313253	0.0224169	0.284819	0.9262	0.052	0.640321	0.771082	4539	813	0.848094	183.3	71.35	33.2	29	4.38356	0.0436617	0.00750675	780630	2629460	5368	2663	0.00675917	1016	0.0744573	11192
ZI254N	ZI	4.22448	96.4645	162.526	49.6626	53.1841	0.0332636	58.5665	1760.68	0.0232558	0	0	0.000487329	0.00789204	0.307018	1.1116	0.3608	1.03668	0.908098	4483	396	0.918836	190.6	75.35	34.2	29.4	5.00195	0.0609728	0.0229606	809048	7994336	4886	2900	0.000532218	80	0.00320661	482
ZI254N	ZI	2.86067	54.5523	114.527	48.1325	55.3542	0.0332636	58.2568	1751.37	0.025	0	0	0.00074239	0.00545516	0.336303	0.9676	0.2768	1.30255	0.950175	3311	126	0.96334	58.2	74.95	34.6	30.4	5.04488	0.0593605	0.0363169	436312	8320524	3443	1640	5.32218e-05	8	0.00187607	282
ZI254N	ZI	4.98954	101.354	175.665	57.5461	52.6249	0.0332636	58.2071	1749.87	0.025	0	0	0.000430108	0.00861993	0.292903	1.0172	0.366	1.01817	0.904097	5021	256	0.951488	207.7	74.55	34	29.4	4.74962	0.0398717	0.0164441	839092	7910276	5281	3047	0.000252804	38	0.00290724	437
ZI254N	ZI	2.62783	49.3299	107.608	46.3362	55.623	0.0332636	58.2019	1749.72	0.025	0	1.19596e-05	0	0.00520242	0.343331	0.9472	0.272	1.35349	0.955689	3119	110	0.965934	40.5	75.05	34.4	30.4	5.11569	0.0618323	0.0388183	387656	8360932	3235	1483	4.65691e-05	7	0.00175632	264
ZI254N	ZI	3.59247	74.2444	113.163	53.3216	55.1617	0.0332636	59.3216	1783.38	0.0243902	0	1.20591e-05	0	0.00541453	0.346718	1.0202	0.22	1.15413	0.929876	3103	297	0.912647	86.8	74.95	32.2	28.6	4.21229	0.0619922	0.0362713	625286	8291600	3402	2232	0.000319331	48	0.00425774	640
ZI254N	ZI	1.76297	24.5153	51.6917	53.5544	57.158	0.0332636	58.8882	1770.35	0.00255754	0	1.16378e-05	0	0.00332841	0.540643	0.8784	0.1252	1.53193	0.970618	1431	122	0.921442	14.7	75.65	32.2	29	3.23638	0.097558	0.066535	260078	8591664	1554	737	7.318e-05	11	0.00406481	611
ZI254N	ZI	3.16004	54.0866	87.5831	52.7561	55.8993	0.0332636	59.3475	1784.16	0.00277008	0	1.18974e-05	0	0.00490173	0.437832	0.9628	0.178	1.23581	0.941899	2416	217	0.917585	55.4	75.15	32.4	28.8	3.73689	0.0739212	0.046707	518308	8402472	2633	1626	0.000166318	25	0.00413134	621
ZI254N	ZI	4.35815	115.907	170.467	45.0786	10.8111	8.91592	15.8994	1.78327	0.0038248	0.00201305	0.0153118	0.0498992	0.0168491	0.14869	0.9896	0.108	0.494807	0.679968	4254	862	0.831509	203.4	299.65	32.4	28.6	6.37653	0.047592	0.00892438	764740	1624836	5124	3484	0.00161019	242	0.035504	5336
ZI254N	ZI	1.23075	15.3345	38.2199	57.9785	57.2867	0.0332636	58.3574	1754.39	0.00258398	0	1.16108e-05	0	0.00264725	0.604775	0.8028	0.0912	1.73641	0.981652	1052	97	0.915579	16.1	75.75	32.2	29	3.10159	0.109309	0.0757293	160948	8611008	1149	461	3.99163e-05	6	0.00397168	597
ZI254N	ZI	4.72343	92.0404	161.462	129.229	49.1627	0.0332636	54.7738	1646.66	0.0151515	0	1.35208e-05	0	0.00876149	0.351601	1.0146	0.1472	0.98952	0.897558	3803	1032	0.786556	209.6	72.85	34	29.8	4.3993	0.0640958	0.0210194	843438	7389856	4854	2767	0.00126402	190	0.0137246	2063
ZI254N	ZI	2.79383	56.7413	107.429	43.1713	8.6731	6.21959	11.8415	1.9039	0.00184298	0.00241703	0.012792	0.089914	0.0193029	0.232213	1.0038	0.0876	0.572571	0.732435	2638	585	0.818492	198.9	299.85	34.8	30.2	4.67065	0.0825837	0.0197761	476304	1303840	3230	1706	0.00509541	766	0.0192508	2894
ZI254N	ZI	0.698457	11.2086	34.7565	24.9449	3.26561	2.82709	3.96432	1.40226	0.00106785	0.000466418	0.0183113	0.0913838	0.0207528	0.274151	0.9692	0.0584	0.753872	0.823751	915	129	0.876437	209.7	298.85	32.8	29	5.38122	0.056408	0.0148853	105038	490924	1045	337	0.000465638	70	0.00800232	1203
ZI254N	ZI	1.13083	26.7742	44.3021	12.3727	3.00831	1.89581	4.41587	2.32928	0.000500849	0.000561928	0.0130185	0.0522388	0.0205207	0.20709	1.0532	0.1432	0.49655	0.68125	1078	251	0.811136	199.4	299.15	32.4	28.2	4.79977	0.0707434	0.011114	211600	452244	1332	805	0.00105766	159	0.0187785	2823
ZI254N	ZI	7.84932	164.171	242.032	113.882	13.9499	8.88038	23.5081	2.64719	0.00491725	0.0042343	0.0104236	0.0672053	0.0269396	0.208961	1.0318	0.0528	0.390844	0.593411	6196	1060	0.853914	207.7	299.75	33	29	4.11698	0.0859376	0.0216929	1436888	2097116	7277	4936	0.0126653	1904	0.0501425	7538
ZI254N	ZI	2.66079	55.9431	91.6974	20.6876	4.91344	6.11981	7.52679	1.22991	0.00180566	0.00179228	0.0224355	0.0944954	0.0170293	0.144037	0.869	0.0908	0.459411	0.652793	2161	587	0.78639	215	298.55	33.8	29.2	5.58169	0.0190628	0.00493903	392870	738644	2757	1682	0.00128383	193	0.13743	20660
ZI254N	ZI	5.35483	109.325	198.894	65.6882	17.0251	7.88258	23.1942	2.94246	0.00336608	0.00454876	0.0100367	0.0372798	0.0177302	0.230643	1.0656	0.1056	0.575155	0.734022	5251	715	0.880154	190	299.65	37.8	32.2	5.432	0.0412996	0.00815198	927416	2559404	5980	3287	0.00461647	694	0.0845133	12705
ZI254N	ZI	3.75836	76.3313	161.21	53.5483	5.99446	9.54557	9.81677	1.02841	0.00308221	0.00317112	0.0230318	0.122566	0.0250249	0.129439	0.9468	0.0428	0.409642	0.610634	4386	448	0.907323	207.9	299.85	32.6	29	6.51939	0.0594021	0.0212527	574614	901156	4847	2295	0.000891364	134	0.0229094	3444
ZI254N	ZI	5.68743	126.953	219.049	73.2382	14.2765	10.2773	21.3001	2.07254	0.00471269	0.0045859	0.0160983	0.034648	0.0222863	0.221895	1.1444	0.0896	0.481821	0.670255	5911	659	0.899696	198.9	299.05	33.6	28.8	5.25313	0.04151	0.00932339	1055870	2146208	6586	3817	0.00205546	309	0.070451	10591
ZI254N	ZI	4.42469	107.656	159.655	64.5406	46.9709	1.69669	52.0064	30.6517	0.00351942	0.00509709	0.000778893	0.00842105	0.00597624	0.235789	0.9876	0.1624	1.01401	0.903175	4307	479	0.899916	1	119.85	32.6	28.8	5.83353	0.0656024	0.027834	756800	7059396	4799	3236	0.00121762	183	0.0100537	1511
ZI254N	ZI	0.199621	3.52664	7.28618	3.49337	0.743896	1.06465	0.909821	0.854575	0.000249323	0.000192659	0.0295699	0.0740741	0.00985663	0.271605	0.7806	0.0888	0.739043	0.817629	174	45	0.794521	215.6	298.65	34.2	30.8	6.44464	0.0300027	0.00590459	24936	111796	219	106	0.000173005	26	0.0909941	13675
ZI254N	ZI	1.76332	39.1923	69.7677	18.7311	6.53097	3.42683	8.75865	2.5559	0.000686379	0.00123817	0.0102747	0.0506024	0.0167854	0.259036	1.0824	0.1344	0.594584	0.745659	1531	560	0.732186	209.9	299.05	36.6	31.8	5.12375	0.0434576	0.00705496	334786	981504	2097	1178	0.00178994	269	0.132422	19901
ZI254N	ZI	7.38599	153.875	241.01	76.1888	16.8053	7.85177	25.4628	3.24293	0.00370904	0.00592958	0.00830795	0.0682657	0.0196621	0.204797	0.9602	0.0808	0.468515	0.659995	5740	1481	0.794904	210.4	299.75	35.8	30.8	4.68602	0.0853808	0.0184821	1301082	2525576	7244	4625	0.0129887	1952	0.051143	7686
ZI254N	ZI	3.29375	78.185	134.412	39.5583	9.48494	5.42305	14.094	2.59891	0.00142285	0.00231021	0.0129606	0.0355208	0.0213675	0.239013	1.166	0.1336	0.485421	0.672977	3679	353	0.91245	206.1	299.45	34.8	30	4.84978	0.0622192	0.0171271	692672	1425440	4040	2350	0.00185648	279	0.019503	2931
ZI254N	ZI	4.72437	104.103	151.879	45.0479	10.4069	7.38599	16.1568	2.1875	0.00374052	0.00139646	0.0118218	0.0670633	0.0237715	0.179557	0.9912	0.1216	0.448693	0.644117	4152	406	0.910926	200.6	296.55	34.6	30	4.72014	0.0280226	0.00953728	864128	1563996	4565	3129	0.000971491	146	0.0265363	3988
ZI254N	ZI	0.865026	16.6684	32.3719	13.2083	2.32711	2.19583	3.49593	1.59207	0.000610384	0.000574479	0.0199715	0.0737913	0.0253923	0.274809	1.0388	0.1056	0.475814	0.665662	842	130	0.866255	193.9	299.85	33.2	28.8	4.15426	0.0537606	0.0156267	175656	349728	973	501	0.00102472	154	0.0291248	4377
ZI254N	ZI	1.73005	39.9243	64.6773	14.8718	3.67378	3.16067	5.74558	1.81784	0.000855475	0.0010316	0.0159218	0.0754258	0.023159	0.180049	1.0098	0.1384	0.442985	0.639409	1679	264	0.864128	200.4	299.45	34.2	29.2	5.20293	0.0234596	0.00597559	311360	552112	1944	1200	0.00161028	242	0.106877	16062
ZI254N	ZI	4.39167	91.36	151.18	40.257	11.2867	5.15689	16.2734	3.15567	0.00163211	0.00244816	0.00936837	0.0452156	0.0201508	0.211882	1.0538	0.1396	0.513662	0.693565	3923	611	0.86524	198.8	298.95	34.2	29.8	5.22509	0.0548584	0.0125112	749430	1696212	4544	2746	0.00280135	421	0.0579967	8716
ZI254N	ZI	4.92371	119.966	178.119	66.57	16.3001	9.31514	22.1623	2.37917	0.00411051	0.00278645	0.0124378	0.0189329	0.0162711	0.213425	1.0798	0.1216	0.577553	0.735487	4633	714	0.866467	206.7	298.95	32.6	28.2	5.44001	0.0473239	0.0128942	881050	2449792	5354	3606	0.0044513	669	0.088028	13230
ZI254N	ZI	8.41689	219.904	320.674	67.9672	17.3691	9.58128	27.6977	2.89081	0.00287304	0.0075838	0.0105299	0.0310022	0.0197197	0.163182	1.0396	0.1336	0.428404	0.627097	8353	1270	0.868025	198.1	298.45	32.2	27.8	6.09964	0.0526868	0.0123779	1552312	2610460	9639	6610	0.00466422	701	0.0742084	11153
ZI254N	ZI	2.92761	72.3254	106.459	23.1215	3.51298	6.32098	6.55052	1.03631	0.00185674	0.00159523	0.0215582	0.144788	0.0209909	0.0801158	0.9226	0.0536	0.333753	0.53629	2275	904	0.715634	207.6	299.45	31.8	29	7.05887	0.0590094	0.0180022	456522	527976	3200	2174	0.000911553	137	0.0191559	2879
ZI254N	ZI	6.25445	135.402	224.328	67.1688	12.1132	11.0118	19.1772	1.74151	0.00367756	0.00443908	0.0180042	0.039956	0.0255242	0.218109	1.0436	0.092	0.433735	0.631646	5656	1074	0.840416	199.9	299.65	32	28	5.23821	0.0539042	0.0122293	1061668	1820528	6743	4070	0.0039057	587	0.0688721	10351
ZI254N	ZI	0	0	0	0.13307	0.00250171	0	0.00250171	NA	0	NA	NA	NA	NA	NA	0	0.0192	NA	NA	0	0	NA	NA	NA	NA	NA	NA	NA	NA	0	376	0	0	0	0	0	0
ZI254N	ZI	8.88239	233.371	313.512	65.6033	18.8503	7.71803	30.657	3.97212	0.00329627	0.00586625	0.00652765	0.0369891	0.0194771	0.160114	1.21	0.136	0.414402	0.614879	8186	1219	0.870388	197.8	296.05	33	29	5.25375	0.0470182	0.011205	1774508	2833152	9424	7015	0.00288761	434	0.0736473	11069
ZI274N	ZI	0	0	0	0	0	0	0	NA	0	NA	NA	NA	NA	NA	0	0	NA	NA	0	0	NA	NA	NA	NA	NA	NA	NA	NA	0	0	0	0	0	0	0	0
ZI274N	ZI	8.94918	224.861	302.942	64.3077	10.4376	8.98245	23.3121	2.59529	0.00332839	0.00640237	0.0116561	0.0803026	0.0323567	0.155368	1.22	0.0848	0.25785	0.447732	6722	2340	0.741779	218.4	299.55	38.8	34.8	4.63977	0.0779494	0.0132101	1934952	1568696	9106	6759	0.0064341	967	0.0452849	6806
ZI274N	ZI	8.35035	168.504	233.577	106.093	14.9764	7.85133	27.3127	3.47874	0.00433594	0.00527854	0.0112275	0.0595238	0.0328393	0.310676	1.3324	0.056	0.34518	0.548331	4682	2298	0.670774	227.9	299.75	40.6	37.2	3.29545	0.175265	0.0246865	1854064	2250852	7021	5065	0.015696	2359	0.0419314	6302
ZI274N	ZI	13.2408	356.87	446.594	106.525	22.1585	4.69084	42.7548	9.11453	0.00620493	0.00799374	0.00516253	0.0147217	0.0328361	0.207361	1.3594	0.1144	0.317195	0.518269	11928	1451	0.891546	202.2	298.95	39.2	35.2	4.66016	0.0648372	0.00981228	3095480	3330264	13424	10727	0.00441804	664	0.0452649	6803
ZI274N	ZI	9.04899	200.076	283.247	64.3077	15.3287	9.41494	26.3868	2.80266	0.00503979	0.00535327	0.0107079	0.0547782	0.0264447	0.192915	1.0474	0.1128	0.377707	0.580924	6685	1800	0.787861	214.6	298.75	38.4	34	5.07513	0.0342392	0.0063208	1661954	2303804	8514	6014	0.0031738	477	0.0806158	12116
ZI274N	ZI	7.9844	166.708	248.149	89.4918	15.6326	7.31904	27.5376	3.76247	0.00379812	0.00691452	0.00961416	0.0744607	0.0295657	0.26618	1.2862	0.07	0.364195	0.567681	5836	1603	0.784514	207.3	299.05	40	36.2	3.54988	0.160101	0.0314742	1789246	2349468	7459	5011	0.0132408	1990	0.0368746	5542
ZI274N	ZI	2.99415	61.4799	100.171	26.6812	8.63117	2.52839	12.8224	5.07135	0.00075011	0.00111781	0.00462356	0.0564448	0.0219619	0.247683	1.175	0.1716	0.48563	0.673134	2306	699	0.767388	196.6	299.85	40.4	36.4	3.98813	0.107881	0.0243309	629908	1297204	3011	1848	0.00409866	616	0.0783004	11768
ZI274N	ZI	4.42318	90.4923	125.013	28.8671	7.55982	3.3257	13.1942	3.96736	0.000748283	0.00180468	0.00975481	0.0430034	0.0277705	0.256655	1.0728	0.1456	0.369535	0.572964	2492	1252	0.665598	225.2	298.05	36.8	30.2	3.96971	0.0794944	0.013036	847102	1136576	3759	2721	0.00743627	1118	0.0758326	11401
ZI274N	ZI	5.15484	120.49	163.658	46.1275	11.9742	7.61586	19.153	2.51488	0.00296985	0.00298774	0.0122175	0.0620538	0.0206031	0.233388	1.2284	0.1128	0.426185	0.625186	3018	1855	0.619331	238.5	296.95	39.2	35.4	4.33937	0.0432816	0.00661838	1079290	1800248	4921	3623	0.00536768	807	0.103955	15629
ZI274N	ZI	8.64682	211.382	271.976	80.0164	15.4997	6.6514	29.9673	4.50541	0.00298081	0.00506495	0.00891709	0.0378973	0.0340393	0.268643	1.4666	0.1108	0.316253	0.517222	6996	1169	0.856828	197.9	298.65	39.6	36	3.59217	0.107385	0.0220631	2175110	2330296	8178	6356	0.00771563	1160	0.0299247	4499
ZI274N	ZI	4.88878	129.47	184.177	43.4004	9.2948	6.4186	15.9193	2.48017	0.00150698	0.0029135	0.0114564	0.0502415	0.0212659	0.177295	1.1628	0.0768	0.380773	0.583872	4586	936	0.830496	207.6	298.05	39.4	35.8	5.97596	0.105414	0.0170334	995948	1397420	5538	3893	0.00510828	768	0.0234928	3532
ZI274N	ZI	0	0	0	0	0	0	0	NA	0	NA	NA	NA	NA	NA	0	0	NA	NA	0	0	NA	NA	NA	NA	NA	NA	NA	NA	0	0	0	0	0	0	0	0
ZI274N	ZI	8.34751	186.372	257.243	68.8088	16.7687	7.01723	28.0626	3.9991	0.00265438	0.00552593	0.00883658	0.0378961	0.022349	0.22117	1.166	0.1336	0.395286	0.597548	6507	1201	0.844188	196.8	299.15	39.4	35.4	4.35633	0.0691906	0.0156975	1697966	2521084	7735	5604	0.00479566	721	0.0321263	4830
ZI274N	ZI	11.6067	295.123	379.695	99.8708	19.7759	5.58718	39.9869	7.15691	0.00331201	0.0109258	0.0057479	0.0455872	0.0343866	0.248596	1.444	0.1032	0.296329	0.494559	9375	2001	0.824103	219.7	299.45	39.6	35.8	3.56642	0.13584	0.0265534	3038614	2973188	11417	8874	0.0150455	2262	0.043294	6509
ZI274N	ZI	11.3074	315.31	402.111	78.7526	20.9223	6.81769	39.1147	5.73724	0.00143309	0.0109135	0.00647804	0.0271997	0.0261662	0.203791	1.4106	0.1376	0.332449	0.534895	8726	3321	0.72433	208.7	299.05	39.2	35.2	4.56901	0.105086	0.0176208	2735132	3145540	12091	9481	0.0131964	1984	0.0608869	9154
ZI274N	ZI	7.5826	193.689	269.714	88.1311	17.0523	7.84865	28.2708	3.602	0.00255036	0.00638761	0.0107598	0.032858	0.0258469	0.257285	1.3222	0.0792	0.401402	0.603176	5447	2640	0.67355	209.7	299.25	36.6	29.6	4.35112	0.168253	0.0281448	1686646	2563712	8110	5824	0.0135955	2044	0.0322327	4846
ZI274N	ZI	0	0	0	0.598626	0.0538764	0.299313	0.0538764	0.18	0	NA	NA	NA	NA	NA	0	0.0312	NA	NA	11	25	NA	NA	NA	NA	NA	3.72207	NA	NA	0	8100	0	0	0	0	0	0
ZI274N	ZI	5.81998	106.023	163.425	38.6779	5.41222	8.14797	13.0035	1.59591	0.00208055	0.00562059	0.0220723	0.184687	0.0305334	0.172414	1.0948	0.0608	0.233746	0.416214	3736	1157	0.76354	209.8	298.05	40	36.4	3.45513	0.109158	0.0214759	1141298	813696	4914	3188	0.00843398	1268	0.0417642	6279
ZI274N	ZI	11.3074	265.092	342.348	123.849	17.5973	6.45186	37.0439	5.74159	0.00234887	0.0085301	0.0058133	0.0493151	0.0374467	0.266501	1.3698	0.0648	0.279873	0.475039	7905	2342	0.771445	199	299.95	39.4	35.4	3.31043	0.137968	0.0296235	2923684	2645656	10294	7971	0.0224618	3377	0.0553264	8318
ZI274N	ZI	0	0	0	0.066514	0.00111744	0	0.00111744	NA	0	NA	NA	NA	NA	NA	0	0.0168	NA	NA	0	0	NA	NA	NA	NA	NA	NA	NA	NA	0	168	0	0	0	0	0	0
ZI274N	ZI	0.964453	15.9301	27.7031	6.61815	1.46195	1.49657	2.66765	1.78252	0.000375812	0.000610694	0.0163636	0.159468	0.0304545	0.23588	1.0868	0.1128	0.34489	0.54803	643	189	0.772837	204.5	275.75	39.2	35.4	3.27101	0.0627168	0.0101725	181270	219796	833	479	0.00243441	366	0.0209453	3149
ZI274N	ZI	11.2076	235.061	327.582	85.3375	20.532	5.68695	38.088	6.69744	0.00440118	0.00779531	0.00456134	0.0491933	0.0336439	0.281143	1.2936	0.1536	0.336363	0.539068	7769	2038	0.792189	206.9	298.05	39.2	35.4	3.35622	0.0732602	0.0126473	2639438	3086872	9850	7068	0.0118062	1775	0.0412653	6204
ZI274N	ZI	8.44848	213.906	273.545	71.0138	13.2678	9.34655	26.7741	2.8646	0.00327388	0.00563362	0.0150794	0.0355743	0.0354692	0.257763	1.3736	0.12	0.297177	0.495544	7227	978	0.880804	193.2	298.75	39	35	3.93596	0.104407	0.0162875	2030316	1994448	8224	6431	0.0113822	1711	0.0319512	4803
ZI274N	ZI	10.9083	270.612	361.803	87.8318	18.6849	7.94843	35.8997	4.51658	0.0037037	0.00992185	0.00914493	0.0333565	0.0335551	0.252722	1.3602	0.128	0.319187	0.520473	7751	3085	0.715301	214.1	299.35	38.6	34.8	3.93518	0.0656249	0.0120455	2588158	2809160	10879	8137	0.00955141	1436	0.05373	8078
ZI274N	ZI	3.59176	76.2251	110.047	32.2593	7.69844	4.2569	12.2859	2.88612	0.00134621	0.0018344	0.00992492	0.0793021	0.0235609	0.235527	1.1222	0.1156	0.427833	0.626606	1846	1456	0.559055	199.3	298.85	39.2	35.4	4.39255	0.079282	0.010701	689702	1157416	3309	2292	0.00595301	895	0.067086	10086
ZI274N	ZI	7.94978	164.817	237.695	65.2281	11.2909	8.68156	22.5379	2.59607	0.00246505	0.00649001	0.0119349	0.0958303	0.0330413	0.232992	1.2284	0.0664	0.301878	0.500975	5271	1830	0.74229	205.2	299.45	39.8	35.8	3.54978	0.151863	0.0299218	1690632	1697240	7146	4955	0.0117617	1768	0.0378396	5688
ZI274N	ZI	12.2407	314.765	409.962	135.778	17.5763	7.35105	38.249	5.20321	0.00399677	0.0114655	0.00688013	0.0410623	0.037009	0.216956	1.4042	0.0584	0.267222	0.459522	10439	1853	0.849252	191.1	293.35	39.4	35.6	3.83052	0.119289	0.0279664	3107504	2642040	12325	9463	0.0155736	2341	0.0496811	7468
ZI274N	ZI	11.0099	306.216	392.699	103.513	21.9007	6.38643	39.0757	6.11855	0.00575588	0.00812595	0.00609645	0.0271484	0.0260843	0.197734	1.3916	0.1016	0.357011	0.56047	10063	1716	0.854317	203.7	299.65	38.4	34.4	4.87899	0.120664	0.0250029	2581716	3292088	11806	9206	0.00999211	1502	0.0397822	5980
ZI274N	ZI	10.6773	291.448	411.526	106.906	19.2451	6.35317	35.6086	5.60485	0.00531477	0.00943474	0.0071791	0.0301144	0.0295793	0.187914	1.3228	0.0912	0.337678	0.540461	9972	2337	0.810139	212.2	299.85	37.8	29	5.06264	0.0675876	0.0152406	2459744	2892892	12372	8762	0.00645296	970	0.0403676	6068
ZI274N	ZI	5.58813	150.447	188.533	44.6385	8.22397	5.45508	17.5989	3.22615	0.00165412	0.00258043	0.011068	0.0572115	0.0317499	0.206731	1.4866	0.0932	0.273517	0.4673	4244	1401	0.751816	210.2	298.65	38.8	34.8	4.10981	0.0927161	0.0197921	1409230	1236216	5668	4523	0.00584758	879	0.0264305	3973
ZI274N	ZI	8.11609	189.797	282.866	56.2139	13.2652	5.92076	24.9275	4.2102	0.00311741	0.00481364	0.00831705	0.0500278	0.0320156	0.185937	1.1878	0.1492	0.329893	0.53215	8187	308	0.963743	172.4	270.55	36.4	29.6	4.51699	0.0852599	0.015283	1753070	1994004	8504	5706	0.010531	1583	0.0632656	9510
ZI274N	ZI	11.3426	290.084	379.727	136.377	18.9859	6.65253	36.8188	5.53456	0.00593224	0.0071491	0.00584672	0.0394825	0.0311592	0.200981	1.332	0.0664	0.314847	0.515657	9546	1826	0.83943	210.5	299.95	35.2	30	4.10319	0.130187	0.0333186	2680622	2853936	11416	8721	0.0131055	1970	0.0522956	7861
ZI274N	ZI	8.88113	209.588	297.834	80.8948	16.7577	8.41546	28.8905	3.43303	0.00163734	0.00833333	0.0102766	0.0422336	0.0249573	0.23271	1.1616	0.0908	0.376794	0.580042	7185	1741	0.804952	207.9	299.15	38.8	29	4.57864	0.198018	0.0371083	1823786	2518996	8954	6301	0.0132452	1991	0.0305617	4594
ZI274N	ZI	9.2135	164.379	283.922	74.5728	21.2941	7.81651	33.1465	4.24058	0.00314033	0.00981354	0.00592861	0.0637179	0.0249001	0.275905	1.07	0.152	0.446631	0.642423	5625	2859	0.663013	202.3	298.65	40.2	36.6	3.80614	0.195996	0.028121	1781690	3200988	8536	4942	0.0199504	2999	0.0410383	6169
ZI274N	ZI	0	0	0	0.199559	0.00313973	0	0.00313973	NA	0	NA	NA	NA	NA	NA	0	0.016	NA	NA	0	1	NA	NA	NA	NA	NA	NA	NA	NA	0	472	0	0	0	0	0	0
ZI274N	ZI	0	0	0	0.565417	0.0104037	0	0.0104037	NA	0	NA	NA	NA	NA	NA	0	0.016	NA	NA	0	0	NA	NA	NA	NA	NA	NA	NA	NA	0	1564	0	0	0	0	0	0
ZI274N	ZI	12.7053	361.934	466.07	102.474	20.914	6.88479	42.0816	6.11226	0.00316258	0.0122494	0.00743329	0.0193705	0.0341169	0.21394	1.4498	0.1176	0.298421	0.496987	11375	2590	0.814536	201.7	299.85	36.8	32	4.44582	0.140036	0.0323282	3182154	3144036	14013	10882	0.014488	2178	0.0247985	3728
ZI274N	ZI	3.5588	83.715	118.039	34.6235	11.7599	3.05991	16.5043	5.39374	0.00117514	0.000936939	0.00451926	0.0364512	0.0176251	0.218707	1.214	0.176	0.541414	0.712534	3435	113	0.968151	170.9	299.75	37.4	31	4.62855	0.139569	0.0417266	713238	1767884	3549	2517	0.00497567	748	0.0168295	2530
ZI274N	ZI	8.08214	208.24	272.564	51.7191	11.7661	6.11981	23.859	3.89865	0.00163405	0.00448368	0.0102208	0.0375335	0.0338811	0.208222	1.2684	0.1552	0.295121	0.49315	6707	1462	0.821031	202.3	297.85	35	30.2	4.32459	0.0562059	0.0120603	1817948	1768812	8195	6261	0.00471625	709	0.0249382	3749
ZI274N	ZI	5.2218	109.724	158.483	37.7832	8.6916	4.85594	15.8546	3.26498	0.00100312	0.00302529	0.00917151	0.0733996	0.0273617	0.229029	1.1688	0.116	0.345062	0.548208	3269	1476	0.688936	204.1	298.65	37.6	33.8	3.81904	0.0841427	0.0224463	1076818	1306620	4765	3299	0.0052484	789	0.0386546	5811
ZI274N	ZI	10.5434	241.001	341.412	101.043	25.1448	3.7251	40.263	10.8086	0.00516351	0.00452422	0.00298776	0.021	0.0268105	0.2555	1.232	0.1544	0.425406	0.624514	7950	2260	0.778648	208	299.75	38.8	29.8	4.32312	0.0586532	0.0170498	2272736	3780052	10265	7246	0.00827505	1244	0.0385947	5802
ZI274N	ZI	9.21298	199.426	296.112	89.3027	47.9233	0.0332598	60.665	1823.97	0.1	0	0	0.000273224	0.0164076	0.322678	1.1632	0.22	0.677713	0.789967	7589	1265	0.857127	1	293.65	38.6	34.6	4.24338	0.0713173	0.0310312	1915466	7204384	8903	5996	0.0020355	306	0.00209537	315
ZI274N	ZI	8.18239	170.965	245.738	92.3678	19.629	8.24891	30.6925	3.72079	0.00441477	0.00585911	0.00883279	0.039604	0.0243663	0.279618	1.1858	0.1032	0.443139	0.639537	6741	629	0.914654	207.6	298.65	39.8	35.8	3.82573	0.0795474	0.015053	1663100	2950684	7388	5140	0.00705149	1060	0.0806065	12117
ZI274N	ZI	6.28647	130.153	199.504	50.7907	14.9248	8.7811	22.8289	2.59978	0.00377998	0.00452358	0.0129992	0.0488455	0.0205226	0.253108	1.0568	0.1592	0.460633	0.653768	4272	1692	0.716298	219.9	297.95	39.4	35.8	4.60596	0.0450001	0.00802443	1188166	2243540	5998	3913	0.00371201	558	0.0892812	13421
ZI274N	ZI	6.41951	127.326	230.371	93.5985	14.1705	9.67917	21.6987	2.2418	0.00410311	0.00639996	0.0131764	0.0730769	0.0248054	0.240769	1.012	0.0536	0.45974	0.653055	5319	1580	0.770981	207.8	298.85	39.6	35.8	4.87442	0.15756	0.0382403	1131670	2130148	6926	3828	0.0104309	1568	0.0342995	5156
ZI274N	ZI	9.31329	232.233	308.004	87.3786	17.3668	6.21994	32.5106	5.22684	0.00248789	0.00623281	0.00643111	0.0435127	0.0323087	0.241825	1.3456	0.1136	0.33179	0.534188	7865	1371	0.851559	198.9	299.75	38.2	31.4	3.72246	0.0932135	0.0274266	2276466	2610628	9260	6982	0.0104176	1566	0.0510102	7668
ZI274N	ZI	8.38362	182.177	276.793	68.9653	13.5339	10.413	25.082	2.40872	0.00397831	0.00819342	0.0137962	0.0751855	0.0280342	0.220716	1.1946	0.1056	0.336852	0.539587	6130	2151	0.740249	206.6	299.05	39	35	4.23872	0.063773	0.0138607	1735596	2034052	8320	5476	0.00401216	603	0.0383651	5766
ZI274N	ZI	7.11943	144.085	259.327	62.5445	7.44011	13.6733	15.4394	1.12917	0.00530608	0.00734977	0.0291071	0.127094	0.0334821	0.152221	0.965	0.0608	0.285578	0.48189	4880	2854	0.63098	229.9	299.15	39	35.4	5.42125	0.0692723	0.0128424	1202244	1118196	7795	4331	0.00352644	530	0.0412527	6200
ZI366N	ZI	10.2796	285.268	356.094	89.6223	14.0713	9.64754	29.2731	3.03425	0.00239746	0.00733341	0.0148463	0.0223464	0.0308274	0.193073	1.3868	0.076	0.284573	0.48069	8695	1994	0.813453	196.6	299.85	35	30	4.95656	0.139841	0.0304704	2284790	2114876	10704	8575	0.0118432	1780	0.0698948	10505
ZI366N	ZI	2.99424	60.3172	118.139	46.7433	55.1267	0.0332693	58.2679	1751.4	0.00411523	0	1.2069e-05	0	0.00562415	0.33477	0.9066	0.2248	1.26833	0.94609	2882	641	0.818053	43.7	74.05	33.4	29.2	5.29687	0.0903525	0.0524021	472092	8284920	3551	1813	0.000219577	33	0.00312731	470
ZI366N	ZI	4.29174	89.0619	155.234	56.8572	53.4179	0.0332693	58.2218	1750.02	0.011236	0	1.24544e-05	0	0.00739791	0.327634	0.9524	0.2944	1.08349	0.917489	3228	1368	0.70235	242	73.65	33.2	29.2	4.90498	0.0661305	0.0239292	721978	8028104	4666	2677	0.000698655	105	0.00363966	547
ZI366N	ZI	2.39539	38.8918	70.0318	45.6122	56.1497	0.0332693	58.4962	1758.26	0.004329	0	1.18471e-05	0	0.00377922	0.419737	0.9174	0.2152	1.39671	0.959887	1732	367	0.825155	103.5	72.25	35.6	31.6	4.222	0.0442406	0.0241253	352648	8438668	2105	1169	0.000938194	141	0.00297427	447
ZI366N	ZI	3.39347	60.4836	101.804	206.569	18.7203	1.23096	22.3831	18.1834	0.0273547	0.00136395	0.0128428	0.0145923	0.0134814	0.327039	0.9996	0.0488	0.786109	0.836359	2252	790	0.740302	218.3	70.65	35.4	30.8	4.25869	0.0298557	0.00659105	550476	2813456	3060	1818	0.00202943	305	0.055939	8407
ZI366N	ZI	6.85347	127.255	236.911	84.7369	49.6592	0.0332693	57.2258	1720.08	0.00561798	0	1.33969e-05	0	0.0129548	0.351253	0.9654	0.2128	0.87869	0.867776	5474	1623	0.771312	1	73.35	35.8	31.4	4.71808	0.0589245	0.0224863	1137178	7463216	7121	3825	0.00191631	288	0.00430505	647
ZI366N	ZI	7.01982	183.28	246.259	54.1291	10.6134	10.1804	19.5841	1.92371	0.00356065	0.00436648	0.0133342	0.0760043	0.0211594	0.130655	1.144	0.0712	0.339075	0.541937	5913	1470	0.800894	213.6	298.95	35.6	30.4	5.57155	0.0816954	0.017034	1348206	1595072	7402	5509	0.00648751	975	0.0379336	5701
ZI366N	ZI	7.6852	210.129	273.873	164.117	40.2128	0.199616	50.6692	253.834	0.0321932	0	0.000181902	0.00152161	0.0121048	0.221242	1.182	0.1168	0.685362	0.793634	6669	1541	0.812302	212.8	74.25	35.8	30.8	5.52512	0.0767532	0.0174249	1571480	6043532	8232	6316	0.00534305	803	0.0201945	3035
ZI366N	ZI	6.88674	174.93	236.079	51.7005	9.90081	10.0806	18.4549	1.83073	0.00325481	0.00451358	0.0138292	0.0858663	0.0214823	0.131079	1.11	0.0672	0.333938	0.536487	5728	1347	0.809611	212.8	299.15	35.6	30.6	5.61562	0.0846048	0.0186569	1285582	1487980	7096	5258	0.00614151	923	0.0355649	5345
ZI366N	ZI	7.75174	208.731	272.209	129.318	43.572	0.0665386	54.0237	811.916	0.0337553	0	9.15765e-05	0.00061237	0.0112792	0.225658	1.1744	0.124	0.713395	0.806534	6729	1429	0.824835	212.5	74.15	35.8	30.8	5.42933	0.0777968	0.0206529	1570784	6548376	8182	6274	0.00460447	692	0.0161689	2430
ZI366N	ZI	2.96097	54.4951	103.467	20.4939	2.25723	6.55405	5.17485	0.789565	0.00150366	0.00277599	0.0262305	0.263499	0.0291777	0.0766739	0.8928	0.0328	0.248869	0.436192	2540	560	0.819355	209.2	299.15	35.8	31.6	5.09142	0.139844	0.0380169	438486	339236	3110	1638	0.00196289	295	0.0387254	5820
ZI366N	ZI	0.432476	5.52239	34.8975	17.166	2.29383	5.32278	2.66954	0.50153	0.0016271	0.00112926	0.0373588	0.304348	0.0185346	0.18323	0.7192	0.068	0.851584	0.859261	632	414	0.604207	212.6	298.95	33.4	30	5.04804	0.0202734	0.00603326	56468	344756	1049	166	0.00043913	66	0.0289293	4348
ZI366N	ZI	7.61867	207.9	271.444	152.041	18.4495	3.52654	28.8207	8.17252	0.0228266	0.00273045	0.0145011	0.0203507	0.0213738	0.181277	1.1824	0.0496	0.443873	0.640146	6485	1650	0.797173	212.3	286.05	35.6	30.6	5.60664	0.0750706	0.00947078	1558686	2772748	8159	6249	0.00678028	1019	0.0675034	10145
ZI366N	ZI	5.12347	112.384	171.004	40.3224	6.05426	9.08251	11.7015	1.28835	0.00279701	0.00347737	0.0187521	0.142191	0.0233578	0.115967	0.9726	0.0424	0.316407	0.517393	4316	814	0.841326	210.6	299.65	36	31	5.35448	0.105363	0.0260913	848712	909888	5140	3378	0.00364631	548	0.0376475	5658
ZI366N	ZI	7.81828	207.367	270.413	118.672	44.5887	0.0665386	54.9642	826.051	0.0334928	0	7.45623e-05	0.000617475	0.0111993	0.231244	1.1824	0.1152	0.724072	0.811232	6775	1334	0.835491	211.4	73.95	35.6	30.8	5.43474	0.0779372	0.0221774	1559320	6701188	8128	6233	0.00427178	642	0.014705	2210
ZI366N	ZI	5.45616	110.487	204.506	79.5801	50.5652	0.0332693	56.3514	1693.8	0.0147059	0	0	0.000423729	0.00907775	0.291949	0.8938	0.276	0.988513	0.89732	5205	923	0.84938	224.9	73.15	32.2	28.8	5.35071	0.0559558	0.0213462	869598	7599388	6147	3321	0.000698655	105	0.00486397	731
ZI366N	ZI	9.28055	216.446	332.004	88.6143	14.068	10.8107	26.3082	2.43354	0.00266128	0.00948696	0.0160026	0.0392357	0.0291258	0.216051	1.1408	0.0788	0.332304	0.53474	6523	3425	0.65571	204.4	299.15	34.8	30.2	4.97355	0.0496919	0.0114948	1839872	2114628	9981	6507	0.00735791	1106	0.0606595	9118
ZI366N	ZI	3.16004	50.8268	122.277	79.367	20.7129	7.95001	23.9463	3.01211	0.00462354	0.00155579	0.00780247	0.0258621	0.01416	0.31366	0.8544	0.1264	0.869574	0.864971	3293	375	0.897764	199.6	297.25	36.4	30.8	4.79192	0.0606066	0.0194318	486032	3113444	3676	1528	0.00435753	655	0.0711509	10695
ZI366N	ZI	5.22239	144.198	198.018	44.1741	9.88579	5.35544	17.3087	3.23199	0.00160192	0.00195602	0.0100242	0.0252855	0.0266416	0.183524	1.2544	0.1184	0.36769	0.571145	5477	470	0.920969	198.1	299.65	34.6	30.2	5.55634	0.0478785	0.0139696	1115772	1485976	5953	4335	0.0013505	203	0.0212754	3198
ZI366N	ZI	0.0665272	0.665272	2.16214	0.266109	0.0316137	0.166318	0.091781	0.55184	0	NA	NA	NA	NA	NA	0.9044	0.0644	0.183393	0.344448	36	29	0.553846	227.4	NA	NA	NA	3.13964	0.0645826	NA	9044	4752	65	20	0.000166318	25	0.00425109	639
ZI366N	ZI	1.16423	27.9082	38.3862	9.1475	1.44495	2.59456	2.86485	1.10417	0.000507435	0.000696247	0.0313798	0.0757238	0.0244578	0.173719	1.1304	0.0824	0.304843	0.50437	770	380	0.669565	212.7	298.65	34.4	30.2	5.4396	0.0331573	0.00700009	213432	217196	1154	839	0.00137046	206	0.1179	17722
ZI366N	ZI	2.72762	55.0513	95.4999	40.8477	6.5044	8.64854	9.35573	1.08177	0.00369667	0.00140963	0.0243205	0.114706	0.0180871	0.154902	0.8336	0.0696	0.51603	0.695231	2142	719	0.748689	224.9	299.15	34.6	30.2	5.07999	0.0537387	0.0114365	428596	977704	2871	1655	0.0081762	1229	0.0543993	8177
ZI366N	ZI	6.75328	178.014	251.768	43.4139	8.0642	11.2111	16.2236	1.4471	0.0026187	0.00503201	0.022658	0.0590457	0.0238939	0.141435	1.044	0.0816	0.29849	0.497067	5927	1622	0.785137	193	299.65	33.2	29	6.15987	0.0517359	0.0132278	1226330	1212028	7568	5351	0.00285434	429	0.0290491	4366
ZI366N	ZI	0.332636	6.48641	8.94791	0.931381	0.0913286	0.532218	0.389783	0.732375	2.23741e-05	0.000212554	0.0437956	0.166667	0.0364964	0.1	0.8182	0.0404	0.115945	0.234306	220	46	0.827068	196	NA	39.4	36.6	7.01573	0.0427733	NA	44862	13728	269	195	0.00029272	44	0.00518913	780
ZI366N	ZI	7.78369	206.966	264.945	64.8641	13.5754	8.08306	24.0313	2.97304	0.0027736	0.0034963	0.0108824	0.0302567	0.0251471	0.181235	1.1668	0.098	0.361416	0.564905	6925	1034	0.870084	198.7	298.25	33.2	28.8	5.28529	0.0583269	0.0180825	1571672	2040576	7965	6222	0.00319996	481	0.0242958	3652
ZI366N	ZI	6.71925	162.759	241.66	40.7479	8.1114	10.8772	16.1379	1.48364	0.00276334	0.00507482	0.0199033	0.0734204	0.0280121	0.150371	1.058	0.0968	0.303321	0.502631	5026	2222	0.693433	214.6	298.35	34	29.6	5.77563	0.0276187	0.00555007	1206496	1219260	7265	4893	0.00321992	484	0.111307	16731
ZI366N	ZI	4.55712	101.088	185.312	46.6356	8.71866	10.7774	14.4162	1.33763	0.00124459	0.0064977	0.0237097	0.0782852	0.0243196	0.257689	1.0988	0.0728	0.403163	0.604782	3391	2170	0.609782	199.2	299.85	33.6	29	4.71245	0.0692475	0.0161578	856422	1310540	5571	3039	0.010518	1581	0.0309352	4650
ZI366N	ZI	0.665272	11.2098	24.9145	7.01862	0.966721	1.72971	1.63569	0.945646	0.000335012	0.00064692	0.0308219	0.150376	0.0232877	0.18797	0.9654	0.06	0.388294	0.591016	480	266	0.643432	213.5	299.95	37	33.2	5.43489	0.0667695	0.0127949	100556	145312	749	337	0.00189603	285	0.0149487	2247
ZI366N	ZI	6.5862	152.381	222.9	41.2802	10.3146	9.08097	18.5704	2.04498	0.00215825	0.00469107	0.0120567	0.075886	0.0255319	0.177966	1.1666	0.1112	0.35206	0.55543	5442	1244	0.81394	200.3	299.65	36.4	31.8	5.27904	0.0438807	0.0086014	1240972	1550428	6701	4581	0.00407812	613	0.0369758	5558
ZI366N	ZI	0.399163	6.48641	17.2971	4.42406	0.710963	1.36381	1.04017	0.762693	0.000343568	0.000389377	0.0261682	0.215569	0.0252336	0.149701	0.8632	0.0824	0.499639	0.683509	350	168	0.675676	229.4	299.65	37.2	33.6	5.22995	0.0260052	0.00662989	49484	106868	520	195	0.000312678	47	0.0290591	4368
ZI366N	ZI	5.15586	116.589	163.092	34.2283	5.09862	5.32218	11.284	2.12019	0.00109758	0.00235614	0.0147174	0.0676568	0.0336025	0.162816	1.09	0.072	0.261097	0.451845	3275	1612	0.670145	204.8	292.95	37.8	34.8	5.42176	0.0408008	0.00701359	929752	766396	4903	3505	0.00393176	591	0.0992054	14912
ZI366N	ZI	3.42615	96.9967	122.277	21.2222	5.79202	5.02281	10.4142	2.07338	0.00112191	0.00138508	0.0152751	0.0326309	0.0223958	0.167913	1.2176	0.136	0.352779	0.556166	2975	696	0.810406	204	296.85	35.4	30.8	5.89766	0.0434054	0.00762142	694780	870624	3676	2916	0.00294716	443	0.0584375	8784
ZI366N	ZI	0.332636	6.48641	10.5113	2.26193	0.319916	0.665272	0.668519	1.00488	0.000146446	0.000157711	0.026971	0.126126	0.0311203	0.135135	1.024	0.1032	0.282783	0.478545	266	48	0.847134	206.8	299.35	35.4	31.6	5.01297	0.0634693	0.0165174	52400	48088	316	195	0.000372553	56	0.00373883	562
ZI366N	ZI	3.02733	70.8263	90.0881	16.9664	5.42157	4.62417	8.99969	1.94623	0.00105799	0.00109767	0.014612	0.0408542	0.0225933	0.207057	1.0652	0.1732	0.400573	0.602418	2175	527	0.804959	208.2	293.95	35.6	31.4	5.69404	0.0490031	0.00880971	537782	814848	2708	2129	0.0019162	288	0.111193	16712
ZI366N	ZI	9.24912	233.524	339.789	85.6708	16.3606	9.9478	28.9016	2.90533	0.0029476	0.00879017	0.0137025	0.027182	0.0271204	0.222444	1.166	0.0872	0.362591	0.566081	6847	3335	0.672461	205.5	299.85	34.6	30.2	5.22795	0.0949359	0.0173443	1884710	2458752	10213	7019	0.0100476	1510	0.067858	10198
ZI366N	ZI	2.7947	52.3341	115.947	27.6808	4.39875	9.54856	7.10269	0.743849	0.00300486	0.00312834	0.0313489	0.197684	0.0195931	0.0984285	0.8458	0.0788	0.419426	0.619308	2201	1267	0.63466	213.1	297.85	35.4	30.8	5.57574	0.0257876	0.00639987	406360	661064	3485	1573	0.000725291	109	0.0529196	7953
ZI366N	ZI	4.65783	86.7688	151.28	85.4712	13.3866	10.5134	18.5782	1.7671	0.00592928	0.00291539	0.0167188	0.0733945	0.0202411	0.290957	1.015	0.0816	0.553703	0.720554	3929	611	0.865419	174.9	299.75	39.4	35.8	4.38375	0.0841793	0.0150893	780218	2011804	4547	2608	0.00986795	1483	0.0420868	6325
ZI366N	ZI	5.48959	128.556	193.799	54.1972	11.4722	9.6151	18.6127	1.93578	0.00404574	0.00414071	0.0166194	0.0666667	0.0208466	0.200926	1.1588	0.092	0.416076	0.61636	4558	1257	0.783835	201.6	299.15	36.8	32.2	4.99861	0.0370882	0.0079828	1073120	1724088	5825	3864	0.0031274	470	0.0942878	14170
ZI366N	ZI	6.05518	145.225	227.202	56.1934	10.705	8.11794	18.9408	2.33321	0.00317857	0.00474893	0.0145963	0.0699886	0.0267702	0.189426	1.1506	0.0912	0.361691	0.565181	5098	1717	0.748056	205.6	299.25	35.8	31.4	5.06798	0.0581786	0.0123533	1237720	1608796	6829	4365	0.00352664	530	0.0389328	5851
ZI366N	ZI	1.53043	30.3424	59.6535	17.4003	2.46849	3.32702	4.1005	1.23248	0.000691922	0.0011738	0.0226171	0.0994065	0.0271944	0.191395	0.9078	0.0656	0.400114	0.601997	1309	482	0.730877	200.8	299.85	36.2	31.6	5.55702	0.0627349	0.014661	245266	370976	1793	912	0.00176998	266	0.0164887	2478
ZI366N	ZI	2.52854	43.6173	94.0217	23.5553	3.75384	6.15499	6.35529	1.03254	0.00182152	0.00215391	0.0236917	0.166163	0.0286421	0.160121	0.9296	0.0728	0.38792	0.590664	2178	641	0.772614	210.1	298.75	34	30.2	4.97769	0.0224201	0.00624966	390958	564144	2826	1311	0.000718637	108	0.0288652	4338
ZI366N	ZI	4.55802	120.538	169.878	49.5061	8.59948	6.62078	14.1837	2.1423	0.002	0.00235937	0.0134488	0.0529501	0.0206369	0.157842	1.0792	0.052	0.404828	0.606294	3795	1297	0.745287	202.1	299.85	34	29.4	6.20022	0.101054	0.0207066	839218	1292368	5106	3623	0.0031274	470	0.0184184	2768
ZI366N	ZI	0.199604	3.59288	11.444	1.92951	0.302574	0.831685	0.485398	0.583632	0.000112582	0.000416554	0.0484581	0.203252	0.0154185	0.154472	0.8696	0.1012	0.424064	0.623352	195	146	0.571848	228.3	294.95	35.8	31.8	6.01963	0.0422265	0.00930089	27478	45476	344	108	0.00061212	92	0.0246378	3703
ZI366N	ZI	5.45585	115.937	193.15	49.2025	9.76065	10.6456	15.5262	1.45846	0.0039119	0.00413593	0.0173552	0.0984673	0.0201456	0.150488	0.9536	0.0888	0.430227	0.628659	4427	1360	0.76499	200.6	294.65	35.8	31.6	6.24521	0.0522843	0.0119339	866540	1467000	5806	3485	0.0023021	346	0.0287164	4316
ZI366N	ZI	0	0	0	0	0	0	0	NA	0	NA	NA	NA	NA	NA	0	0	NA	NA	0	1	NA	NA	NA	NA	NA	NA	NA	NA	0	0	0	0	0	0	0	0
ZI366N	ZI	10.1798	262.679	370.499	96.1428	8.79558	10.446	22.8813	2.19045	0.00420881	0.00748987	0.0177045	0.0670457	0.0430506	0.146174	1.1482	0.0468	0.210701	0.3844	9658	1460	0.868681	201.8	296.25	35	30.4	5.18251	0.0583891	0.0172192	2117048	1321952	11137	7896	0.00264808	398	0.0390626	5871
ZI366N	ZI	3.65962	66.7715	154.769	64.742	53.5511	0.0332693	57.2324	1720.28	0.0149254	0	0	0.000573066	0.00739029	0.340401	0.8702	0.1848	1.19164	0.935679	4276	362	0.921949	106.1	72.85	32.6	28.8	5.1688	0.074036	0.042906	553254	8048132	4652	2007	0.000286116	43	0.00334689	503
ZI366N	ZI	4.32501	89.2615	155.168	56.9903	53.4038	0.0332693	58.2303	1750.27	0.011236	0	1.2457e-05	0	0.00732473	0.325401	0.9498	0.2936	1.08152	0.917114	3212	1376	0.700087	242.4	73.75	33.2	29.2	4.90101	0.0661512	0.0239368	725368	8025996	4664	2683	0.000711963	107	0.00371951	559
ZI403N	ZI	3.52654	71.8284	117.341	45.8783	8.33366	5.05693	12.5937	2.49038	0.00146781	0.0019823	0.0134089	0.0419287	0.0233857	0.254368	1.0094	0.0888	0.47074	0.661733	2889	634	0.82004	202	299.55	33.8	29.4	4.37628	0.0675279	0.0179416	640236	1252456	3527	2159	0.0031007	466	0.0167744	2521
ZI403N	ZI	1.69644	43.1097	60.5731	26.4113	4.74677	3.32636	7.17436	2.15682	0.000903564	0.000813208	0.0135683	0.0501393	0.0211218	0.247911	1.2216	0.0856	0.470608	0.66163	1432	386	0.787679	196.8	299.35	35.6	30.8	4.18972	0.0997227	0.0211132	364902	713508	1821	1296	0.00629348	946	0.0716099	10764
ZI403N	ZI	5.08933	99.6578	150.618	100.855	15.29	7.08515	21.5392	3.04005	0.00400634	0.00306736	0.010519	0.0575326	0.0193428	0.293594	1.1332	0.0632	0.537403	0.709867	3069	1441	0.680488	208.9	299.85	37.2	33.6	3.96812	0.0934857	0.0190844	939348	2298300	4528	2996	0.0118352	1779	0.0578654	8698
ZI403N	ZI	5.58829	123.608	177.362	109.138	13.4174	9.94582	20.3989	2.051	0.00680914	0.00245049	0.0192974	0.0367115	0.0240475	0.277663	1.078	0.0632	0.465658	0.657752	4601	726	0.863713	180.5	299.95	36	31.4	4.40966	0.119655	0.0254937	1049418	2016828	5332	3716	0.00919407	1382	0.0462564	6953
ZI403N	ZI	9.94582	209.328	293.452	148.156	19.0873	7.95001	32.8166	4.12788	0.00765831	0.00543167	0.00741411	0.0512595	0.0318145	0.26362	1.172	0.0608	0.378443	0.581633	7781	1023	0.883803	199.2	299.95	36	31	3.55791	0.127079	0.0297286	2063724	2869088	8822	6293	0.0166717	2506	0.0729538	10966
ZI403N	ZI	6.88557	204.405	254.932	81.6622	14.6318	8.31591	26.5527	3.193	0.00353462	0.00376743	0.0119345	0.0277214	0.02759	0.237999	1.498	0.0776	0.3478	0.551048	6337	1315	0.82815	201.9	299.85	36.8	32.4	4.2753	0.124856	0.0291966	1791880	2199372	7664	6145	0.0107575	1617	0.039138	5883
ZI403N	ZI	0.0997909	1.4636	2.86067	0.765063	0.0204904	0.166318	0.135769	0.81632	2.22578e-05	0.000122418	0.1	0.357143	0.1	0.142857	1.1244	0.024	0.071052	0.150921	58	28	0.674419	196.6	NA	40.8	37.8	3.4052	0.199351	NA	17328	3080	86	44	0.000518913	78	0.00185611	279
ZI403N	ZI	8.75007	175.9	286.124	194.797	24.0627	7.25291	34.119	4.70418	0.0094909	0.00686842	0.0075948	0.037271	0.0213207	0.258686	0.9696	0.048	0.530557	0.705257	6653	1923	0.77577	195.1	299.95	32.8	29	4.54437	0.204305	0.0424919	1511310	3616248	8600	5287	0.0166883	2508	0.0598398	8993
ZI403N	ZI	3.36029	70.1669	114.649	39.2256	7.00799	5.88883	10.9172	1.85389	0.00249302	0.00162718	0.0162347	0.0864909	0.0227855	0.200988	0.9876	0.0864	0.44602	0.64192	2687	753	0.781105	202.1	299.85	39	35.2	5.0892	0.0617215	0.016264	587498	1053192	3446	2109	0.00243538	366	0.0234821	3529
ZI403N	ZI	7.28618	167.116	221.314	98.1804	16.9548	8.58372	26.7684	3.11851	0.00525345	0.00359569	0.0108627	0.0390655	0.0238824	0.25316	1.1944	0.068	0.435793	0.633387	5275	1359	0.795146	196.8	299.85	34.6	30.4	4.04088	0.111336	0.027203	1474838	2548040	6652	5023	0.0110391	1659	0.0602324	9052
ZI403N	ZI	5.09034	120.738	181.123	65.8085	14.8403	8.94969	21.2575	2.37522	0.00496202	0.00304255	0.0143791	0.0350099	0.017022	0.225838	1.1196	0.1024	0.520166	0.69812	4422	1008	0.814365	193	299.45	36	31	5.22408	0.0524925	0.0131902	964406	2230264	5444	3629	0.0040257	605	0.0440032	6613
ZI403N	ZI	3.82597	75.8872	122.631	54.861	53.8074	0.0332693	58.4174	1755.9	0.01	0	1.23628e-05	0	0.00619375	0.321566	1.0288	0.272	1.10285	0.921086	3092	589	0.839989	207.2	73.45	34.2	29.8	4.26504	0.0684789	0.0209395	692824	8086656	3686	2281	0.00172335	259	0.00471093	708
ZI403N	ZI	3.09413	87.3011	115.547	35.699	7.81323	4.75764	12.3834	2.60285	0.00153334	0.00150441	0.012838	0.0409722	0.0207448	0.200694	1.36	0.096	0.432907	0.630943	2940	528	0.847751	194.3	299.25	35.2	30.2	4.6764	0.116313	0.0259516	686828	1174208	3473	2624	0.00389262	585	0.0180524	2713
ZI403N	ZI	0	0	0	0.831756	0.0180192	0	0.0180192	NA	0	NA	NA	NA	NA	NA	0	0.02	NA	NA	0	1	NA	NA	NA	NA	NA	NA	NA	NA	0	2708	0	0	0	0	0	0
ZI403N	ZI	10.5799	229.199	332.669	155.305	17.5111	7.75196	31.4435	4.05619	0.00742482	0.00645474	0.00648833	0.0544126	0.0334661	0.231186	1.1502	0.0544	0.353507	0.556908	8303	1684	0.831381	184.3	299.95	34	29.8	3.94214	0.0772412	0.0223494	2093814	2631652	9999	6889	0.0177264	2664	0.0737335	11081
ZI403N	ZI	10.8461	229.698	323.32	218.219	39.7485	0.0332702	54.8857	1649.7	0.0379747	0	0.000133773	0.000270709	0.0212866	0.344342	1.1674	0.0656	0.559414	0.724205	8681	1018	0.895041	1	72.45	34.4	30	3.40858	0.0893981	0.0321642	2274888	5973588	9718	6904	0.00786508	1182	0.0378815	5693
ZI403N	ZI	0.166285	3.42547	5.45415	1.96216	0.291864	1.03097	0.463257	0.449342	0.000212761	8.95837e-05	0.0503432	0.0877193	0.0228833	0.22807	0.8328	0.036	0.431828	0.630025	137	27	0.835366	202.5	290.55	36.4	32	5.04227	0.11627	0.00945168	25768	43880	164	103	0.00198877	299	0.133773	20112
ZI403N	ZI	5.52066	147.262	194.154	77.3891	10.518	5.25461	17.99	3.42365	0.00245188	0.0015587	0.00915867	0.0393627	0.0271602	0.203843	1.1592	0.0712	0.381596	0.584659	4889	926	0.840757	215.1	299.95	31.6	28	4.7491	0.101279	0.0282469	1123366	1581320	5838	4428	0.00574016	863	0.0369153	5550
ZI403N	ZI	11.3074	294.956	436.332	195.584	22.9952	4.98855	38.1115	7.63979	0.0100186	0.00791589	0.00427721	0.0274927	0.0301139	0.199032	1.109	0.0568	0.401612	0.603368	11197	1904	0.854668	196.6	294.05	32	28.4	5.14637	0.154185	0.0342734	2272640	3457200	13120	8869	0.0149723	2251	0.052739	7929
ZI403N	ZI	9.44499	301.974	357.679	102.797	17.7427	7.28329	34.663	4.75925	0.00772284	0.00489216	0.0114684	0.0231265	0.0341803	0.215032	1.6672	0.0976	0.311457	0.511862	10228	520	0.951619	192.5	299.45	35.2	30.6	4.51409	0.0924704	0.0175304	2543872	2667508	10755	9080	0.0080615	1212	0.0622239	9355
ZI403N	ZI	5.28786	132.197	186.605	38.8442	6.48142	8.48054	12.376	1.45934	0.00297359	0.00222253	0.0185451	0.0748815	0.0302254	0.133649	1.0072	0.0824	0.322129	0.52371	4487	1109	0.801823	215	293.55	31.4	27.6	6.02785	0.0274519	0.0079705	886210	974444	5611	3975	0.000798168	120	0.0436864	6568
ZI403N	ZI	3.59176	86.1689	110.613	42.3362	7.47517	6.11929	12.0345	1.96665	0.00216604	0.00122113	0.0166978	0.035489	0.0207834	0.2153	1.1848	0.0752	0.421526	0.621145	2921	404	0.878496	196.5	297.55	34.6	30.2	4.5019	0.0725654	0.0163478	685470	1123848	3326	2591	0.00277363	417	0.0202003	3037
ZI403N	ZI	3.69289	77.0849	124.593	47.3089	9.47626	7.38578	14.061	1.90379	0.00272052	0.00200541	0.0171252	0.0384369	0.02274	0.251762	1.102	0.0976	0.486705	0.673942	3033	708	0.810746	202.7	298.85	33.8	29.4	4.37247	0.0643329	0.0155869	689028	1424176	3745	2317	0.00393243	591	0.0769319	11562
ZI403N	ZI	5.12158	128.372	177.193	56.3041	14.0169	5.45415	20.6486	3.78584	0.00175451	0.00189921	0.00796246	0.0157553	0.0201905	0.230306	1.1652	0.12	0.493266	0.678831	4763	558	0.895132	204.9	297.65	34	29.6	5.02772	0.0881768	0.0198243	997036	2107356	5328	3860	0.00326584	491	0.0207856	3125
ZI403N	ZI	7.68237	188.168	256.245	73.4647	12.7144	9.51151	22.342	2.34895	0.004599	0.00379216	0.0126351	0.0605217	0.0263666	0.180522	1.1576	0.0752	0.365604	0.56908	6278	1411	0.816491	192.9	299.95	33	28.8	5.24509	0.0949142	0.025047	1447456	1911536	7705	5658	0.00705714	1061	0.0285412	4291
ZI403N	ZI	10.0777	269.372	357.61	175.878	22.982	4.45682	39.8578	8.94311	0.00287392	0.00591445	0.0041314	0.0162485	0.0303932	0.269056	1.3488	0.0576	0.373248	0.576599	8883	1847	0.827866	210.1	299.85	33.6	29.4	3.9708	0.140857	0.0427532	2536972	3454912	10752	8099	0.015539	2336	0.0481869	7244
ZI403N	ZI	2.06211	49.5239	80.123	36.8519	5.36974	3.69184	7.88443	2.13564	0.00107859	0.000918799	0.0138683	0.039501	0.0235265	0.22973	1.1042	0.0664	0.496285	0.681055	2042	364	0.848712	199.2	292.85	31.6	28	4.69846	0.139565	0.0317881	378038	807240	2409	1489	0.00344572	518	0.0221045	3323
ZI403N	ZI	9.87817	290.059	357.876	109.358	17.1449	8.71408	31.124	3.57169	0.0077101	0.0043485	0.0103876	0.0307885	0.0265504	0.17597	1.282	0.0816	0.347616	0.550857	9307	1429	0.866896	203.5	299.95	31.4	27.8	5.05565	0.0646934	0.0193664	2101502	2577416	10760	8721	0.00377167	567	0.041628	6258
ZI403N	ZI	0.631937	16.4969	29.6013	9.6121	2.35996	2.29493	3.23267	1.40861	0.000701512	0.000332921	0.0177365	0.0722892	0.0202703	0.228916	1.3976	0.144	0.568691	0.730034	655	230	0.740113	206.2	298.05	32.4	28.6	5.29271	0.0652051	0.0123762	131196	354776	890	496	0.00179603	270	0.122602	18431
ZI403N	ZI	10.4436	294.05	368.286	95.2895	17.7562	8.14866	33.5421	4.11627	0.00631091	0.00463778	0.00785193	0.03907	0.0309964	0.197507	1.342	0.0888	0.32732	0.52937	9182	1851	0.832231	206.6	299.75	34	29.8	4.78499	0.0738079	0.0225627	2373118	2669308	11073	8841	0.00586039	881	0.0339117	5098
ZI403N	ZI	4.29052	96.9857	144.481	43.4706	8.35865	5.55439	13.8306	2.49003	0.00227165	0.0014735	0.0118498	0.0595985	0.0310959	0.245922	1.1076	0.1024	0.4027	0.60436	3503	832	0.808074	214.2	84.25	31.2	27.8	4.34462	0.0503787	0.013747	822604	1256568	4344	2916	0.00160978	242	0.0201023	3022
ZI403N	ZI	8.01562	206.71	297.509	89.3692	18.0732	6.58545	28.3464	4.3044	0.00381023	0.00320165	0.00742838	0.0175683	0.0242342	0.199944	1.21	0.1024	0.440791	0.637582	7525	1407	0.842476	203.9	299.55	34.2	29.8	5.92464	0.0757652	0.0178868	1544390	2716964	8945	6215	0.00407766	613	0.0236211	3551
ZI403N	ZI	6.55219	159.681	199.493	87.7062	8.79249	7.58325	18.0678	2.38259	0.00420218	0.00157155	0.0175094	0.0479421	0.0430943	0.251922	1.198	0.0384	0.289577	0.486639	5147	840	0.859696	210.5	292.95	32.2	28.6	4.03424	0.191958	0.0409826	1394368	1321788	5998	4801	0.00992474	1492	0.0434174	6527
ZI403N	ZI	3.75943	73.9909	120.867	53.6301	54.0433	0.0332693	58.5131	1758.77	0.00990099	0	1.23092e-05	0	0.00621615	0.328349	1.0232	0.2436	1.11696	0.923609	3076	554	0.847383	208	73.35	34.4	29.6	4.28112	0.0694181	0.0224277	671770	8122096	3633	2224	0.00155035	233	0.00440485	662
ZI403N	ZI	5.78721	163.838	206.145	60.932	8.8452	5.95351	16.9389	2.84519	0.00268835	0.00167607	0.0126677	0.038572	0.0317817	0.176857	1.2504	0.068	0.320739	0.522184	5746	446	0.927972	199.7	299.95	31.2	27.8	4.87417	0.0906815	0.0226631	1216732	1329712	6198	4926	0.00239471	360	0.0220579	3316
ZI403N	ZI	4.65638	107.03	153.76	56.9409	11.2394	5.15528	17.1715	3.33086	0.00241855	0.00188301	0.00963528	0.0507674	0.0208075	0.22137	1.1644	0.0916	0.4616	0.654538	3688	920	0.800347	208.4	88.35	32.6	28.8	4.03051	0.0463527	0.0133063	891780	1689636	4623	3218	0.00807549	1214	0.0684155	10285
ZI403N	ZI	1.76277	47.3953	66.0208	20.7541	3.73936	3.05991	5.91582	1.93333	0.000702873	0.00076563	0.0174098	0.0227001	0.0261148	0.225806	1.1848	0.0896	0.434265	0.632095	1577	405	0.795661	191.7	299.85	31.4	27.4	5.34879	0.118062	0.027287	327190	562144	1985	1425	0.00241466	363	0.0318696	4791
ZI403N	ZI	6.02003	153.195	204.448	84.6463	14.7752	6.38589	22.6853	3.55241	0.00310662	0.00273539	0.0103914	0.0277891	0.0214125	0.223948	1.098	0.0688	0.457562	0.651311	5224	912	0.851369	198.6	299.95	31.6	27.8	4.59549	0.183267	0.0439131	1189138	2221176	6147	4606	0.00756994	1138	0.0315503	4743
ZI403N	ZI	0.0665197	2.32819	2.46123	1.79603	0.0936597	1.46343	0.204415	0.139682	0.000367083	1.11237e-05	0.237762	0	0.034965	0.222222	1.665	0.0244	0.266148	0.458184	68	5	0.931507	219.1	299.75	34.2	29.6	6.25163	0.106086	0.00449652	16650	14080	74	70	0.000924624	139	0.0641715	9647
ZI403N	ZI	6.15307	127.585	195.701	96.5866	15.4437	9.81166	22.8095	2.32473	0.00493943	0.00337426	0.0141136	0.036718	0.0252151	0.30417	1.0684	0.0728	0.4909	0.677076	4746	1124	0.808518	205.3	299.85	31.2	28	4.08586	0.0864531	0.0290693	1107300	2321680	5884	3836	0.00937928	1410	0.0469563	7059
ZI403N	ZI	5.52113	135.168	189.648	44.036	5.53465	6.28611	12.2716	1.95218	0.00222982	0.00252001	0.0156156	0.0883789	0.0342342	0.131348	1.0046	0.0432	0.260438	0.451013	1972	3635	0.351703	249.8	299.35	32.4	28.8	5.39587	0.0866683	0.0162545	1012774	832032	5702	4064	0.00414418	623	0.0257897	3877
ZI403N	ZI	3.32693	67.7363	113.016	45.0133	7.77479	5.22328	11.7871	2.25666	0.00168481	0.00195318	0.014721	0.0526701	0.0243923	0.251646	1.0354	0.0848	0.468009	0.659599	2789	598	0.823443	201.2	299.65	33.6	29.4	4.3928	0.06991	0.019272	603012	1168464	3397	2036	0.00272143	409	0.0157364	2365
ZI403N	ZI	6.42097	126.423	190.001	71.8284	17.4011	9.48175	24.9091	2.62706	0.00738963	0.00261226	0.0101616	0.0737477	0.0201704	0.222635	0.946	0.1176	0.520835	0.698585	3856	1824	0.678873	208.8	118.85	33.2	29	4.16827	0.0341155	0.00701541	1128366	2615192	5711	3800	0.00535635	805	0.0734519	11039
ZI403N	ZI	3.62635	78.6819	136.304	61.6812	8.03357	9.7479	11.9318	1.22404	0.00429584	0.00226423	0.0226031	0.10352	0.0220235	0.180814	0.9204	0.0432	0.485841	0.673292	3672	420	0.897361	191.9	299.65	34.4	30.2	5.72689	0.0638611	0.0226816	585856	1207356	4097	2365	0.00172335	259	0.0270679	4068
ZI403N	ZI	4.05885	86.0011	145.32	72.4272	52.5598	0.0332693	56.9263	1711.08	0.031746	0	1.26547e-05	0.000617284	0.00655514	0.319136	0.9428	0.1536	1.11518	0.923295	4030	333	0.923676	1	119.95	35.2	31	5.52368	0.0722032	0.0362314	656242	7899144	4368	2585	0.000532309	80	0.00592193	890
ZI403N	ZI	1.4636	30.8354	56.7145	23.1182	2.1628	3.35963	3.94177	1.17328	0.000821018	0.000883216	0.0281949	0.0724638	0.031566	0.207729	1.139	0.0472	0.345523	0.548688	1397	305	0.820799	183.9	293.75	34.4	29.8	5.23961	0.13285	0.0233599	267404	325100	1705	927	0.00314674	473	0.0155075	2331
ZI403N	ZI	8.14959	198.883	255.831	101.986	15.6225	9.31381	26.719	2.86875	0.00479362	0.00366435	0.0110213	0.0361446	0.025234	0.215529	1.2324	0.0704	0.381632	0.584694	6537	1137	0.851837	196.5	299.95	35.8	31	4.54621	0.103205	0.0294664	1667972	2348280	7691	5979	0.00710511	1068	0.0331306	4980
ZI418N	ZI	4.45783	99.6026	150.502	65.3372	9.36504	8.15051	15.2972	1.87684	0.00276767	0.00310314	0.0174691	0.0616479	0.0204516	0.218731	1.1796	0.0576	0.411397	0.612204	4289	231	0.948894	182	298.85	35	30.2	4.1539	0.0686602	0.0201744	891594	1407540	4524	2994	0.00844992	1270	0.0400539	6020
ZI418N	ZI	6.75328	169.298	229.478	59.0496	12.4822	10.3129	21.2651	2.06199	0.00505603	0.0031849	0.0156683	0.0450281	0.0222234	0.171482	1.1004	0.1136	0.384032	0.586983	5576	1308	0.809994	204	299.15	35.2	30.6	5.44461	0.0620353	0.013463	1320036	1876048	6898	5089	0.00334005	502	0.0355362	5341
ZI418N	ZI	9.78061	214.042	326.653	126.749	15.4936	8.9822	29.0457	3.23369	0.00654523	0.0071627	0.0109278	0.0523981	0.0370688	0.251733	1.1928	0.0608	0.331075	0.533421	8151	1630	0.83335	194.8	294.85	38.6	30.2	4.26015	0.0969389	0.0245192	2036842	2328644	9819	6434	0.00931487	1400	0.0537335	8076
ZI418N	ZI	8.88239	170.762	285.833	108.851	23.608	7.01942	34.8971	4.97151	0.00848201	0.00681068	0.00554617	0.0518246	0.0245777	0.265869	1.0612	0.1088	0.49013	0.676503	6445	2119	0.752569	196.9	299.15	39	35.6	4.2282	0.0588334	0.0152339	1696722	3548216	8592	5133	0.00835011	1255	0.0588966	8852
ZI418N	ZI	8.71606	222.925	297.178	78.2782	13.7604	9.54774	26.7267	2.79927	0.0068903	0.00502526	0.0124281	0.0587045	0.0301755	0.177848	1.268	0.0984	0.314127	0.514853	7505	1413	0.841556	208.3	299.35	34.8	30	4.38982	0.0506234	0.0100232	1948814	2068144	8933	6701	0.0065936	991	0.0865551	13009
ZI418N	ZI	3.36001	73.3879	126.749	52.7288	6.05839	10.1466	9.63581	0.949663	0.0036331	0.0027791	0.0297821	0.124183	0.0193803	0.143791	0.942	0.0448	0.430319	0.628737	2925	880	0.768725	200.5	299.15	36.6	32.6	6.47765	0.0728355	0.0220298	537676	910560	3810	2206	0.0018164	273	0.024039	3613
ZI418N	ZI	6.75328	148.173	204.195	54.4587	10.3775	9.2816	19.5273	2.10387	0.00402493	0.00402493	0.0161321	0.0825397	0.0286793	0.219048	1.1912	0.1	0.329228	0.531433	4366	1740	0.715034	218.1	294.95	37.8	34.2	4.19195	0.0483587	0.00911991	1375198	1559704	6138	4454	0.00554235	833	0.0636871	9572
ZI418N	ZI	4.956	110.994	170.732	39.4152	8.02427	9.04719	13.6549	1.5093	0.00369374	0.00335353	0.0170586	0.115249	0.0187148	0.102667	0.9572	0.0816	0.384732	0.587648	4415	704	0.862473	200.2	290.15	38.4	34	5.94262	0.0280255	0.0062863	846412	1206232	5133	3337	0.00103111	155	0.0767149	11532
ZI418N	ZI	4.2575	100.118	131.084	47.4312	15.2104	7.55041	20.4681	2.71086	0.00429463	0.00111068	0.0108016	0.028463	0.0141689	0.214421	1.0906	0.1352	0.590276	0.743124	3575	359	0.908744	203.1	298.55	37	32.4	5.04207	0.0340896	0.00679061	790364	2286464	3941	3010	0.00186266	280	0.0974303	14646
ZI418N	ZI	9.01393	223.419	313.592	103.677	18.2997	8.21565	30.8823	3.75896	0.00713299	0.0046268	0.00736896	0.0439827	0.0273704	0.198327	1.2536	0.088	0.389938	0.592561	8248	1171	0.875677	188.6	299.65	37.2	33	4.84583	0.0683025	0.0163633	1891460	2750860	9428	6717	0.00620664	933	0.0366677	5512
ZI418N	ZI	10.7435	282.625	356.333	116.516	14.3747	7.78325	31.5838	4.05792	0.00644989	0.00535014	0.0124648	0.0295006	0.0390564	0.208827	1.2956	0.0624	0.263705	0.455128	9785	912	0.914742	198	299.95	39.4	35.4	4.364	0.0922566	0.02029	2586924	2160840	10713	8497	0.00637295	958	0.0402999	6058
ZI418N	ZI	3.45981	80.74	128.712	28.61	3.49779	7.48516	7.64853	1.02183	0.00213743	0.00341166	0.0357143	0.166029	0.024886	0.124713	1.0848	0.0604	0.265452	0.457315	2594	1255	0.673941	197.5	299.85	35.8	31.4	5.29125	0.051011	0.0115118	623846	525708	3869	2427	0.00221561	333	0.0303399	4560
ZI418N	ZI	4.49033	98.7208	161.552	53.4849	11.7599	10.4774	16.4629	1.57127	0.00669342	0.00235273	0.0189415	0.0889012	0.0170757	0.149089	0.9564	0.1064	0.544134	0.714329	4479	369	0.923886	205	295.05	36.8	32.4	7.07758	0.029275	0.00758352	706964	1767788	4857	2968	0.000957938	144	0.033774	5077
ZI418N	ZI	4.85621	123.301	183.372	42.6415	8.1768	9.57938	13.6861	1.4287	0.004359	0.00200059	0.0201511	0.0694175	0.022995	0.12767	0.9658	0.0824	0.395184	0.597453	4772	731	0.867163	199.6	297.55	34.8	30.4	6.83218	0.0274793	0.00650445	828172	1229160	5513	3707	0.000512231	77	0.0396813	5965
ZI418N	ZI	0.19957	4.39055	6.75213	1.53004	0.330329	0.399141	0.561724	1.40733	0.000112382	4.49529e-05	0.0160966	0.075	0.0221328	0.1125	0.9942	0.0672	0.385169	0.588063	179	23	0.886139	204.6	254.05	39.4	35.2	5.2539	0.0250805	0.00487058	34784	49656	203	132	7.98282e-05	12	0.117507	17664
ZI418N	ZI	0	0	0	0	0	0	0	NA	0	NA	NA	NA	NA	NA	0	0	NA	NA	0	0	NA	NA	NA	NA	NA	NA	NA	NA	0	0	0	0	0	0	0	0
ZI418N	ZI	4.32427	88.9137	133.853	51.7249	13.6323	8.24938	18.4704	2.23901	0.0040945	0.00226466	0.0119419	0.0728022	0.014574	0.218407	1.0372	0.1176	0.581795	0.738058	3193	814	0.796856	213.4	298.95	37.2	33	5.0592	0.0681646	0.0133043	727248	2049124	4024	2673	0.0035459	533	0.0237569	3571
ZI418N	ZI	6.32009	128.231	212.189	67.5917	7.88382	10.7442	15.5405	1.44642	0.00430748	0.00528804	0.0186649	0.145796	0.0357323	0.179338	1.1146	0.0468	0.307424	0.507307	4175	2167	0.65831	215.9	298.95	35.4	31.4	4.56776	0.06621	0.0150777	1150914	1185052	6379	3855	0.00679908	1022	0.0470481	7072
ZI418N	ZI	4.45733	115.558	160.297	37.6212	11.835	7.85022	17.998	2.29268	0.00332561	0.00271621	0.0133116	0.0598151	0.0166816	0.186514	1.265	0.1744	0.465431	0.657572	4071	747	0.844956	189.7	298.05	37.6	33.8	5.61812	0.0723771	0.012517	926390	1778968	4819	3474	0.00343946	517	0.0270167	4061
ZI418N	ZI	3.62574	109.737	125.371	51.0929	10.2931	4.92302	16.0991	3.27016	0.00286768	0.000573535	0.0116752	0.0204947	0.0132878	0.149823	1.4796	0.0736	0.442928	0.639362	3026	733	0.805001	183.7	299.35	40.4	37	5.87717	0.104813	0.0175599	872716	1547204	3769	3299	0.012893	1938	0.0364037	5472
ZI418N	ZI	5.98745	165.187	239.931	47.068	13.985	7.45105	22.6983	3.04632	0.00324031	0.00370022	0.00813279	0.0588235	0.0204984	0.163318	1.3194	0.1376	0.415811	0.616126	5617	1570	0.78155	203	299.25	34.8	30.4	5.412	0.0470322	0.00976511	1309730	2102144	7213	4966	0.00486314	731	0.0961119	14447
ZI418N	ZI	7.88348	211.856	278.583	80.5978	18.7494	7.78369	31.5191	4.04938	0.00836142	0.00333821	0.00815083	0.0427245	0.0232476	0.192879	1.4432	0.124	0.392393	0.594858	7381	971	0.88374	206.1	299.75	38.8	34.8	4.40817	0.0421255	0.010149	1919472	2818304	8375	6369	0.00468352	704	0.0622562	9358
ZI418N	ZI	5.58892	149.337	195.08	51.3649	11.7894	7.05269	18.6628	2.6462	0.00308905	0.00168655	0.0103261	0.037069	0.0193545	0.151724	1.1526	0.1024	0.433803	0.631704	4439	1409	0.759063	198.5	299.45	33.6	29.2	6.46116	0.0760236	0.0124526	1033060	1771912	5864	4489	0.0037326	561	0.0539996	8116
ZI418N	ZI	4.0249	80.5978	133.753	55.1511	5.22689	9.38034	10.0043	1.06652	0.00318652	0.00332053	0.0284661	0.15368	0.0255433	0.152237	0.9764	0.0384	0.320992	0.522462	3084	927	0.768886	197.4	299.85	38.4	35.4	4.47522	0.102302	0.0251812	718120	785676	4021	2423	0.00556168	836	0.0416328	6258
ZI418N	ZI	3.69226	91.1091	131.524	47.567	8.6788	5.08933	13.7995	2.71146	0.00218932	0.0014648	0.0120095	0.049636	0.0211122	0.194573	1.2024	0.0864	0.430533	0.62892	3074	864	0.780599	219.1	298.85	34.4	30	4.68919	0.0415717	0.00863057	769718	1304548	3954	2739	0.00234176	352	0.0627552	9433
ZI418N	ZI	6.35299	141.229	189.825	55.0814	11.3689	10.5772	19.1924	1.8145	0.00525812	0.00281878	0.017711	0.0628546	0.0243161	0.186818	1.1412	0.096	0.389727	0.592363	4994	706	0.87614	208.6	297.75	34	29.8	4.65407	0.0418399	0.00730691	1176054	1709000	5707	4246	0.00147682	222	0.0691778	10399
ZI418N	ZI	8.14912	209.117	270.817	62.3657	15.5902	8.48174	27.0861	3.19346	0.00594093	0.00345743	0.011132	0.0389772	0.024951	0.187714	1.2768	0.1288	0.372202	0.575578	7308	821	0.899004	216.5	294.05	38.6	34.4	5.07441	0.0279414	0.00646824	1728104	2343560	8142	6287	0.00261437	393	0.0836067	12568
ZI418N	ZI	1.86266	41.943	61.8336	15.2671	3.23873	3.49248	5.2664	1.50792	0.000887711	0.000812693	0.020735	0.0488145	0.020735	0.182706	0.8712	0.1008	0.414518	0.614981	1555	302	0.837372	189.8	298.45	34.8	30.4	5.85859	0.0557504	0.00928288	304804	486856	1859	1261	0.000804934	121	0.0121006	1819
ZI418N	ZI	0	0	0	0.0332617	0.000106438	0	0.000106438	NA	0	NA	NA	NA	NA	NA	0	0.0032	NA	NA	0	1	NA	NA	NA	NA	NA	NA	NA	NA	0	16	0	0	0	0	0	0
ZI418N	ZI	4.22424	94.4301	145.952	44.0718	10.933	7.94955	16.3948	2.06236	0.00299171	0.0023566	0.0130755	0.0620567	0.0223803	0.238771	1.1612	0.1392	0.477371	0.666858	3740	640	0.853881	204.4	299.05	38.2	34	4.73319	0.0545327	0.0117328	821034	1643484	4388	2839	0.00299356	450	0.0259109	3895
ZI418N	ZI	6.15342	152.439	210.979	59.5052	13.3214	9.57938	21.6379	2.2588	0.00577858	0.0032262	0.0167074	0.0433183	0.0209466	0.192889	1.1844	0.1096	0.415275	0.615652	5893	441	0.930376	193	298.25	38.8	35	5.32537	0.0423272	0.00871367	1250160	2002516	6343	4583	0.0014103	212	0.0416304	6258
ZI418N	ZI	5.12231	107.469	166.741	54.4495	19.7759	6.85192	26.4355	3.85812	0.00451729	0.00222459	0.00780094	0.0335744	0.0168124	0.27531	1.1726	0.1552	0.598734	0.748078	3659	1338	0.732239	209.8	299.15	38.4	34.6	4.46452	0.0445796	0.00885867	1001104	2972764	5013	3231	0.00270085	406	0.0658183	9894
ZI418N	ZI	2.86051	62.9312	88.2101	44.8036	9.65546	5.32188	13.0193	2.44637	0.00330594	0.000389851	0.0145137	0.026999	0.0161645	0.242991	1.0084	0.1224	0.587754	0.741627	2417	231	0.912764	203.4	293.75	39.2	35.6	5.47897	0.0406807	0.00755482	505660	1451436	2652	1892	0.00101781	153	0.0541568	8141
ZI418N	ZI	5.62219	148.306	190.09	51.2983	51.9514	0.0332674	58.922	1771.17	0.0909091	0	0	0.000430849	0.00674957	0.226626	1.1508	0.2348	0.927006	0.881698	4825	882	0.845453	205.3	74.45	33.8	29.4	6.18963	0.0804213	0.0250877	1047666	7808160	5714	4458	0.00116436	175	0.00466409	701
ZI418N	ZI	9.07865	237.309	322.907	99.8651	19.1908	7.61542	34.0531	4.4716	0.00522985	0.00669554	0.00854908	0.029703	0.0289007	0.247525	1.3936	0.092	0.360071	0.563556	8168	1523	0.842844	183.8	299.75	39.2	35.2	4.19365	0.0972322	0.022685	2234586	2885396	9710	7136	0.00838029	1260	0.061635	9267
ZI418N	ZI	11.074	340.532	466.204	74.824	17.4731	8.54657	34.1559	3.99645	0.00787881	0.00791687	0.00700072	0.0407336	0.0299053	0.134544	1.2468	0.1384	0.311197	0.511569	12347	1644	0.882496	193.4	297.45	33.6	29.4	5.9357	0.0620174	0.0143096	2508310	2627132	14019	10240	0.00403717	607	0.0366937	5517
ZI418N	ZI	9.67724	208.909	309.206	117.191	14.2802	8.48006	28.1599	3.32072	0.00815791	0.00726214	0.0105665	0.0729405	0.0362612	0.214817	1.1752	0.06	0.30725	0.50711	8448	844	0.909169	179	299.45	38	34.2	3.83746	0.069887	0.0142017	2086856	2147064	9298	6282	0.0125438	1886	0.0706871	10628
ZI418N	ZI	10.9742	218.12	300.394	104.089	18.9562	7.4824	35.6032	4.75826	0.00653983	0.007589	0.00752511	0.054514	0.0368906	0.312085	1.3228	0.1008	0.330153	0.53243	7358	1662	0.815743	196.6	299.55	40.6	36.8	3.24183	0.0642385	0.0142687	2502926	2850120	9033	6559	0.00691041	1039	0.0637634	9587
ZI418N	ZI	6.518	143.197	205.417	75.5556	17.4982	7.54891	25.9305	3.435	0.0047099	0.0024473	0.00736522	0.049467	0.0207669	0.228998	1.1474	0.0968	0.487865	0.674812	5369	796	0.870884	193.3	299.05	38.2	34.4	4.57999	0.0638112	0.0181408	1267822	2630908	6177	4306	0.0042234	635	0.0338404	5088
ZI418N	ZI	4.62246	101.362	151.909	76.5865	14.2804	8.71284	19.9516	2.2899	0.00672228	0.00216652	0.0151233	0.0673759	0.0166124	0.206856	1.092	0.0896	0.546308	0.715756	4152	406	0.910926	208.2	296.95	39.2	35.6	5.22755	0.0504257	0.0129071	852668	2147104	4568	3048	0.00198201	298	0.0320313	4816
ZI418N	ZI	10.0763	205.084	287.657	66.61	14.6586	10.3091	27.6881	2.68579	0.00642674	0.00673522	0.00920384	0.0997418	0.0303772	0.201097	1.1624	0.124	0.327366	0.529419	6460	2158	0.749594	196.2	296.35	39.4	35.8	4.17864	0.0483495	0.0106785	1959018	2203960	8650	6167	0.00599922	902	0.0465771	7003
ZI418N	ZI	8.18076	194.243	245.257	99.9316	14.7398	8.48006	26.4735	3.12185	0.00538398	0.00343658	0.0118506	0.0441869	0.0268103	0.225643	1.2594	0.0592	0.353378	0.556777	6227	1117	0.847903	218.8	299.55	36.6	32.6	4.02186	0.0957545	0.0229575	1764188	2216176	7375	5841	0.00671088	1009	0.0367004	5518
ZI418N	ZI	7.68477	195.28	249.306	64.5055	11.8542	9.14853	21.9071	2.3946	0.00366027	0.00381358	0.0131808	0.0533196	0.025352	0.170623	1.2292	0.068	0.338293	0.541112	6013	1465	0.804092	193.6	299.85	34.8	30.4	5.33925	0.113011	0.0262041	1510926	1781652	7494	5870	0.00739867	1112	0.0293884	4417
ZI418N	ZI	2.861	75.9162	97.1408	31.8702	8.11506	4.85704	12.0442	2.47975	0.00162312	0.0011014	0.0112148	0.0460705	0.0138343	0.175248	1.2238	0.1	0.486477	0.673771	2438	479	0.83579	176.4	299.25	36.6	32.8	5.57346	0.0878225	0.0151335	590546	1219672	2920	2282	0.00336001	505	0.061039	9174
ZI418N	ZI	1.16436	23.2872	43.913	9.01546	1.20335	2.99407	2.49376	0.832902	0.000734267	0.0010185	0.0304709	0.224638	0.0199446	0.0700483	1.0196	0.0464	0.286126	0.482543	1148	169	0.871678	183.6	291.05	36.8	33.2	5.91294	0.143515	0.0448648	193946	180860	1320	700	0.000638734	96	0.0147108	2211
ZI418N	ZI	2.9608	82.0041	104.26	194.681	17.6582	3.22694	21.9396	6.79888	0.0239863	0.000882613	0.0174911	0.011336	0.00955426	0.208097	1.2624	0.0416	0.709648	0.804858	2579	548	0.824752	176.5	72.05	36.8	32.6	5.37918	0.0820753	0.00563937	643474	2653984	3134	2465	0.00505664	760	0.0491625	7389
ZI418N	ZI	5.52239	123.821	169.73	53.128	8.74331	10.2464	15.4642	1.50924	0.00453695	0.00266587	0.0209982	0.0869328	0.022748	0.164571	1.1044	0.0664	0.361902	0.565392	4280	815	0.840039	202.3	298.85	36.8	33	5.03197	0.0582071	0.0127806	1010126	1314096	5102	3722	0.00254163	382	0.0331676	4985
ZI418N	ZI	6.95288	180.11	239.126	55.8559	6.97026	10.3129	16.4735	1.59737	0.00481191	0.0040392	0.0222137	0.10754	0.0299361	0.108333	1.1684	0.0688	0.238914	0.423119	6540	636	0.911371	197.2	299.15	38.8	35.2	5.47306	0.0543385	0.0139424	1428314	1047612	7188	5414	0.0016301	245	0.0368203	5534

## Sheet: Table S4
Table S4: Raw individual-level song recording data for RILs.
RIL	chamber	Pulse Train per Min.	Pulses per Min.	All Pulses per Min.	Sine Train per Min.	Sines per Min.	Bouts per Min.	Songs per Min.	Song2Bout	Null to Sine	Null to Pulse	Sine to Null	Pulse to Null	Sine to Pulse	Pulse to Sine	Median Pulse Train Length	Median Sine Train Length	Sine2PulseOld	Sine2PulseNew	Number of Slow Pulses	Number of Fast Pulses	Slow to Total Pulses	Mode Pulse Carrier Freq.	Mode Sine Carrier Freq.	ModePeak2PeakIPI	ModeEnd2PeakIPI	SkewnessIPI	Median Pulse Amplitudes	Median Sine Amplitudes	PulseFrameTotal	SineFrameTotal	PulsesInTrain	PulseTrainCount	AmbientPerMin	NumAmbient	OtherPerMin	NumOther
10	1ds	6.65197	140.822	210.502	67.8833	11.1322	8.64756	20.0669	2.32053	0.00243812	0.00565792	0.0125306	0.096195	0.0276269	0.231723	1.0954	0.0752	0.351399	0.554753	4647	1664	0.736333	187.8	299.75	39.2	35.4	4.1458	0.0615438	0.0193623	1343170	1673516	6329	4234	0.0105434	1585	0.0746151	11217
10	2ds	0	0	0	5.28832	0.153208	0	0.153208	NA	0	NA	NA	NA	NA	NA	0	0.0232	NA	NA	1	0	NA	NA	288.15	NA	NA	NA	NA	0.00368793	0	23032	0	0	0	0	0	0
10	3ds	0	0	0	0	0	0	0	NA	0	NA	NA	NA	NA	NA	0	0	NA	NA	0	2	NA	NA	NA	NA	NA	NA	NA	NA	0	0	0	0	0	0	0	0
10	4ds	0.598677	7.71628	26.0092	12.7718	2.0326	2.89361	2.63041	0.909044	0.000762322	0.00092908	0.0238328	0.289916	0.0179563	0.268908	0.912	0.076	0.643459	0.772731	489	288	0.629344	207.9	296.05	40.6	37	3.80287	0.11236	0.0287302	89870	305564	782	232	0.00526836	792	0.0260824	3921
10	5ds	0	0	0	2.72731	0.554215	0.532158	0.554215	1.04145	0	NA	NA	NA	NA	NA	0	0.0764	NA	NA	30	2	NA	NA	266.15	NA	NA	3.71292	NA	0.00954201	0	83316	0	0	0	0	0	0
10	6ds	0	0	0	0.598677	0.0181998	0	0.0181998	NA	0	NA	NA	NA	NA	NA	0	0.0188	NA	NA	0	0	NA	NA	NA	NA	NA	NA	NA	NA	0	2736	0	0	0	0	0	0
10	7ds	6.11981	131.975	190.778	76.4311	8.65254	9.67862	17.2115	1.7783	0.00224502	0.0044069	0.0207055	0.0616991	0.0349693	0.280494	1.1642	0.058	0.303398	0.502719	4553	1175	0.794867	177.8	299.15	39.2	35.8	4.07285	0.0713799	0.0170965	1286680	1300748	5736	3968	0.0057473	864	0.0779544	11719
10	8ds	0	0	0	3.05991	0.144561	1.26387	0.144561	0.114379	0	NA	NA	NA	NA	NA	0	0.026	NA	NA	31	13	NA	NA	297.65	NA	NA	1.26868	NA	0.0117423	0	21732	0	0	0	0	0	0
10	25ds	0	0	0	1.59693	0.112024	0.232885	0.112024	0.481029	0	NA	NA	NA	NA	NA	0	0.0328	NA	NA	28	13	NA	NA	244.15	NA	NA	3.51381	NA	0.0131604	0	16836	0	0	0	0	0	0
10	26ds	0.0665386	0.598847	7.38578	5.45616	0.751327	0.665386	0.802974	1.20678	0.000238428	0.000158952	0.015887	0.253731	0.0211827	0.313433	0.7762	0.0524	1.19165	0.93568	147	75	0.662162	220.2	292.95	40.6	37.4	5.4174	0.0620408	0.0159286	7762	112916	222	18	0.000192962	29	0.00312731	470
10	27ds	1.2975	27.5802	42.0524	18.7639	4.32168	2.99424	5.89175	1.9677	0.00105459	0.000313865	0.0129231	0.0549451	0.0164615	0.235165	1.12	0.0932	0.574325	0.733514	1095	166	0.868358	194	296.35	39.6	35.8	5.22719	0.0770018	0.0156492	235964	649500	1264	829	0.00133077	200	0.0168609	2534
10	28ds	1.13116	20.7268	49.538	24.952	4.66055	3.22712	6.00037	1.85936	0.000907267	0.000907267	0.0132611	0.0884477	0.0193926	0.285199	1.029	0.07	0.651131	0.77671	1177	305	0.794197	188.3	296.35	39.2	35.8	4.63796	0.175142	0.031416	201360	700428	1489	623	0.00262827	395	0.0151508	2277
10	29ds	4.39155	73.8911	129.284	55.726	12.2763	8.58347	16.8093	1.95833	0.00449107	0.00202878	0.0133167	0.0909727	0.0194879	0.242827	0.917	0.0912	0.569166	0.730329	2773	1094	0.717093	212.6	298.05	39.4	35.6	4.73834	0.0381325	0.00745488	681254	1844988	3886	2221	0.00399897	601	0.116675	17535
10	30ds	8.8829	245.028	307.209	123.096	12.0802	7.5854	28.2305	3.72169	0.00318519	0.00358864	0.0102237	0.0381636	0.0543616	0.294118	1.5304	0.0424	0.242538	0.427913	7449	1756	0.809234	213.1	299.95	38.6	35	3.71635	0.0642096	0.020652	2427208	1815520	9234	7365	0.00661393	994	0.0821618	12348
10	31ds	0	0	0	0	0	0	0	NA	0	NA	NA	NA	NA	NA	0	0	NA	NA	0	0	NA	NA	NA	NA	NA	NA	NA	NA	0	0	0	0	0	0	0	0
10	32ds	0	0	0	0.0665386	0.00143723	0	0.00143723	NA	0	NA	NA	NA	NA	NA	0	0.0216	NA	NA	1	6	NA	NA	NA	NA	NA	NA	NA	NA	0	216	0	0	0	0	0	0
10	10ds	3.22639	50.4248	92.0685	55.6136	8.40971	7.15127	12.0426	1.68399	0.00240428	0.00194134	0.017289	0.0740741	0.0228941	0.358025	0.9448	0.0728	0.520464	0.698327	1931	833	0.698625	184.1	299.85	40.6	37.2	3.51912	0.0997304	0.0218182	546114	1264172	2768	1516	0.00760363	1143	0.0965654	14516
10	11ds	5.12231	123.301	179.38	78.5642	7.0923	9.08045	14.7498	1.62435	0.00349066	0.00307708	0.0249556	0.0686016	0.0394429	0.252243	1.2376	0.0464	0.2847	0.480841	3161	2168	0.593169	237.5	299.65	35	30.6	4.02602	0.106921	0.0204253	1151096	1066136	5393	3707	0.00522209	785	0.0458613	6894
10	12ds	6.35299	123.567	199.903	117.88	16.4366	9.74569	24.2271	2.48593	0.00653093	0.00286999	0.0123606	0.0467886	0.0248829	0.269247	1.1132	0.0712	0.492736	0.678439	5171	823	0.862696	197.4	299.85	34.2	29.4	4.13041	0.0882599	0.0249569	1171092	2470800	6010	3715	0.00503583	757	0.0330156	4963
10	13ds	7.81651	160.421	245.072	65.6586	8.10048	11.7081	16.5744	1.41564	0.00555494	0.00348799	0.0209154	0.0822829	0.0424049	0.164916	0.9284	0.068	0.291353	0.488733	6365	975	0.867166	203.8	296.65	34.2	29.4	5.085	0.015875	0.00571449	1273830	1217688	7368	4823	0.000618668	93	0.0919687	13825
10	14ds	6.21994	187.696	243.31	82.7884	5.34391	8.04934	16.2584	2.01984	0.00235736	0.00410047	0.0245719	0.0756735	0.0688757	0.242076	1.4684	0.0288	0.173075	0.328687	4217	3013	0.583264	244	299.95	38.6	35.2	4.24114	0.0705861	0.0190255	1640692	803312	7315	5643	0.00643282	967	0.0441782	6641
10	15ds	5.12231	109.098	169.668	79.8281	7.52995	8.58152	14.5617	1.69687	0.00312723	0.0027145	0.0184092	0.0873147	0.0408703	0.261395	1.1426	0.0504	0.316148	0.517106	4291	798	0.843191	201.6	299.85	38.6	34.8	4.01068	0.0707989	0.0231518	1057034	1131924	5101	3280	0.00475643	715	0.0320111	4812
10	16ds	0	0	0	0	0	0	0	NA	0	NA	NA	NA	NA	NA	0	0	NA	NA	0	0	NA	NA	NA	NA	NA	NA	NA	NA	0	0	0	0	0	0	0	0
10	9ds	4.39055	90.871	139.999	66.2574	10.3323	7.35084	15.6967	2.13536	0.00241758	0.00186591	0.0121457	0.0484183	0.0215924	0.242737	1.1588	0.0496	0.466283	0.658243	3374	825	0.803525	174.6	299.75	35.8	30.8	4.51647	0.128567	0.0369645	806402	1553176	4209	2732	0.00567445	853	0.0263899	3967
100	17ds	6.98496	149.977	220.326	88.2434	12.4804	10.677	22.7347	2.12932	0.00445089	0.00466946	0.0147959	0.0697227	0.0332109	0.261171	1.2118	0.072	0.345781	0.548956	5537	1074	0.837543	178.5	299.85	39.4	35.8	3.89834	0.0887365	0.0248439	1541468	1876084	6624	4509	0.00530192	797	0.0317783	4777
100	18ds	5.62123	101.149	166.408	58.1082	7.68663	9.87873	14.3145	1.44902	0.00368396	0.00428709	0.0223739	0.132641	0.0304941	0.222607	0.9964	0.068	0.334403	0.536983	3884	1100	0.779294	179.1	298.85	38.2	34.4	4.01484	0.0582052	0.0168839	996318	1155476	5003	3041	0.0026942	405	0.0389694	5858
100	19ds	11.0429	267.79	350.612	107.868	16.4938	8.91414	33.8848	3.80124	0.00464779	0.0075753	0.00994084	0.0396686	0.0344911	0.238514	1.3946	0.0808	0.289681	0.486762	7995	2514	0.760776	180.3	298.35	34.2	29.8	3.80763	0.0715389	0.0189744	2614260	2479400	10541	8051	0.00908045	1365	0.0556868	8371
100	20ds	4.85621	87.7112	155.964	63.7295	12.4092	8.61479	18.4635	2.14323	0.00348983	0.0030536	0.0137573	0.0582909	0.024731	0.298246	1.0336	0.1144	0.484251	0.672094	3697	977	0.790971	188.2	299.05	40	36.2	3.938	0.0705034	0.0194451	910098	1865388	4689	2637	0.00590728	888	0.0432336	6499
100	21ds	7.68346	159.989	238.719	101.282	15.3314	8.44848	26.4947	3.13603	0.00356419	0.00577725	0.0090484	0.0733665	0.0278812	0.267482	1.1928	0.0752	0.375368	0.578661	5636	1525	0.787041	188.2	299.65	40.6	37.2	3.76167	0.112656	0.0317324	1678090	2304664	7177	4810	0.0102912	1547	0.036834	5537
100	22ds	0	0	0	0.665235	0.0179879	0	0.0179879	NA	0	NA	NA	NA	NA	NA	0	0.0208	NA	NA	2	4	NA	NA	NA	NA	NA	NA	NA	NA	0	2704	0	0	0	0	0	0
100	23ds	6.65235	123.867	202.697	60.4033	10.4452	10.0783	19.06	1.89119	0.00258616	0.00581886	0.0139994	0.110566	0.0291441	0.238074	1.1986	0.092	0.344878	0.548017	4628	1444	0.762187	177	298.95	39.2	35.4	3.82018	0.0947756	0.0220067	1295002	1570156	6094	3724	0.0107169	1611	0.049234	7401
100	24ds	0	0	0	0	0	0	0	NA	0	NA	NA	NA	NA	NA	0	0	NA	NA	0	2	NA	NA	NA	NA	NA	NA	NA	NA	0	0	0	0	0	0	0	0
100	10ds	12.5053	379.55	454.483	148.867	17.6792	7.1174	42.9576	6.03558	0.00349392	0.01021	0.00668369	0.0311222	0.046523	0.235995	1.7476	0.0616	0.23029	0.41155	11807	1836	0.865425	192	299.95	39.4	35.8	3.67945	0.146783	0.0498415	3800250	2657816	13665	11412	0.0170086	2557	0.0531411	7989
100	11ds	10.8091	257.69	346.159	95.3865	14.7384	7.8491	31.4117	4.00195	0.00353601	0.00704439	0.00834574	0.048589	0.0360897	0.210307	1.2856	0.0868	0.27507	0.469201	8821	1566	0.849235	175.4	299.75	39.2	36	4.04539	0.0945824	0.0250164	2506594	2215708	10408	7748	0.0103502	1556	0.0396978	5968
100	12ds	11.175	268.832	354.074	116.406	42.5993	0.0332589	59.8255	1798.78	0.0220994	0	6.24298e-05	0	0.0191347	0.278005	1.276	0.1232	0.540696	0.712059	9467	1160	0.890844	178.5	73.85	38.8	35.2	4.13536	0.0963973	0.0273659	2589716	6404196	10646	8083	0.00559415	841	0.00957856	1440
100	13ds	10.4433	243.555	333.287	96.7834	13.9394	8.11517	29.8003	3.67217	0.00332955	0.00713474	0.00877193	0.0548512	0.0363749	0.212419	1.2784	0.0808	0.273893	0.467761	8552	1446	0.855371	175.2	299.75	39.4	36	4.02466	0.0980056	0.0257803	2384458	2095592	10021	7323	0.00957191	1439	0.0381746	5739
100	14ds	9.57856	192.968	289.153	120.663	17.5744	9.44553	31.0526	3.28755	0.00641189	0.00641189	0.0096812	0.0595926	0.0354725	0.294314	1.1976	0.0752	0.362465	0.565954	5983	2676	0.690957	184.1	298.95	34.6	30	3.52176	0.113848	0.0237695	2026264	2642056	8694	5802	0.013869	2085	0.0457908	6884
100	15ds	0.731696	13.0375	20.0551	8.01539	1.7194	1.46339	2.49855	1.70737	0.000455677	0.000257048	0.0201083	0.0378151	0.0216551	0.289916	0.9916	0.1272	0.506068	0.68816	527	76	0.873964	183.6	293.15	39.2	34.8	4.5584	0.0790701	0.0149073	117134	258488	603	392	0.00115741	174	0.00894664	1345
100	16ds	1.09754	17.727	36.352	10.6096	1.38607	3.05982	2.49879	0.816648	0.000832818	0.000892305	0.0344004	0.196237	0.0353559	0.204301	0.9756	0.0752	0.351343	0.554696	825	261	0.759669	200.1	91.15	37.2	33.2	4.28109	0.0213289	0.00686037	167282	208376	1093	533	0.000558749	84	0.0189177	2844
100	9ds	1.62969	30.0993	42.904	19.2569	2.39004	1.96227	4.27973	2.181	0.000630968	0.00036402	0.0147468	0.060166	0.0353367	0.26556	0.9352	0.0632	0.355025	0.558455	1172	114	0.911353	205.6	298.75	39	35.4	4.26051	0.0636974	0.0175929	284088	359308	1290	905	0.00114411	172	0.00685133	1030
100	1ds	5.48928	150.207	186.236	29.0433	6.4457	4.22508	15.9852	3.7834	0.000953825	0.00253311	0.00948845	0.0597628	0.0379538	0.182026	1.5116	0.1504	0.224193	0.40323	4821	765	0.86305	189.1	295.25	39.8	36.4	4.11339	0.0550139	0.0109848	1433718	968744	5598	4515	0.00359963	541	0.073044	10978
100	2ds	6.91982	140.592	219.371	80.7423	12.8358	9.68109	21.9456	2.26686	0.00500252	0.00422482	0.0145302	0.0602134	0.0295775	0.234375	1.164	0.096	0.381837	0.584891	5813	772	0.882764	187.6	297.35	37.4	32	3.86758	0.0301602	0.00904247	1369146	1929132	6594	4226	0.00451119	678	0.09898	14876
100	3ds	11.3778	251.841	342.398	117.836	13.331	9.61455	29.7468	3.09394	0.00653141	0.00744858	0.0135451	0.0586741	0.0414322	0.220726	1.1488	0.0624	0.258178	0.448149	9025	1253	0.878089	189.4	299.95	37.8	31.4	3.90508	0.0704732	0.0194014	2467184	2003556	10292	7570	0.0104795	1575	0.0583394	8768
100	4ds	8.71631	183.941	262.221	83.2707	9.57311	11.411	21.9398	1.92269	0.00409995	0.0061886	0.0167094	0.0996234	0.0450669	0.232455	1.2288	0.0624	0.248979	0.436335	5842	2019	0.743162	199.1	299.85	39	35.4	3.78066	0.126389	0.0292893	1858634	1438772	7882	5529	0.00921533	1385	0.0441804	6640
100	5ds	7.3523	155.297	218.673	74.9536	13.8092	9.71436	24.6053	2.53288	0.00641093	0.00240149	0.012174	0.0688111	0.0376287	0.296417	1.1872	0.1048	0.357763	0.56123	5568	987	0.849428	188.7	296.45	38.4	34.8	3.50987	0.0413411	0.0112054	1622574	2075428	6573	4668	0.00188299	283	0.0373737	5617
100	6ds	0	0	0	0	0	0	0	NA	0	NA	NA	NA	NA	NA	0	0	NA	NA	0	0	NA	NA	NA	NA	NA	NA	NA	NA	0	0	0	0	0	0	0	0
100	7ds	0	0	0	0.0665367	0.00170334	0	0.00170334	NA	0	NA	NA	NA	NA	NA	0	0.0256	NA	NA	0	0	NA	NA	NA	NA	NA	NA	NA	NA	0	256	0	0	0	0	0	0
100	8ds	0	0	0	0.0332683	0.000452449	0	0.000452449	NA	0	NA	NA	NA	NA	NA	0	0.0136	NA	NA	1	0	NA	NA	NA	NA	NA	NA	NA	NA	0	68	0	0	0	0	0	0
101	25ds	1.79613	32.7628	71.8453	45.2027	7.55023	9.34655	9.48714	1.01504	0.00405721	0.00152145	0.0248174	0.147776	0.0134648	0.222382	1.0222	0.084	0.690026	0.795838	1714	444	0.794254	192.6	297.55	34.8	31.4	5.22303	0.0355859	0.0109488	291162	1134972	2160	985	0.000971242	146	0.0243808	3665
101	26ds	0.432402	9.54612	15.7661	9.28002	1.32938	2.36158	1.78903	0.757555	0.000751549	0.000277495	0.0349476	0.121795	0.0104843	0.166667	0.9812	0.0664	0.59019	0.743073	346	127	0.731501	190.6	297.05	34.2	30.4	5.1651	0.0620455	0.015776	69096	199836	474	287	0.00270085	406	0.00772337	1161
101	27ds	3.1266	64.4945	90.6715	44.5707	11.4383	6.05363	15.4738	2.55612	0.00297056	0.000625381	0.0111098	0.0377541	0.019544	0.326234	1.1308	0.1444	0.583696	0.739202	2388	336	0.876652	185.4	298.85	36.6	30.8	3.92881	0.0804668	0.0200702	606634	1719436	2726	1939	0.00435729	655	0.0267956	4028
101	28ds	1.36373	31.5321	47.4645	27.2746	5.81114	2.72746	7.41659	2.71923	0.000921145	0.000428138	0.00971984	0.0330435	0.0154374	0.25913	1.0004	0.0852	0.664608	0.783533	1122	301	0.788475	189.5	299.15	34	29.8	5.00579	0.122655	0.0344681	241336	873548	1427	948	0.00249463	375	0.0110495	1661
101	29ds	5.88733	124.964	187.496	57.6093	12.9401	9.31328	21.093	2.26483	0.00503896	0.00339837	0.0148855	0.0636201	0.0278206	0.257168	1.2248	0.1144	0.412825	0.613477	4074	1545	0.72504	195.6	295.55	35.4	30.6	3.8111	0.0230834	0.00501083	1225572	1945188	5637	3757	0.00548153	824	0.100204	15063
101	30ds	10.3444	272.746	340.434	100.051	19.5426	7.51715	34.9827	4.65372	0.00525372	0.00657501	0.00880443	0.0297483	0.0276371	0.230104	1.3444	0.084	0.355203	0.558635	7768	2414	0.762915	181.5	299.75	33.6	29.6	4.28201	0.0671755	0.0187211	2321004	2937696	10235	8200	0.0138036	2075	0.0676477	10169
101	31ds	6.81865	155.399	201.5	108.866	21.0291	8.81436	29.6781	3.36702	0.00768109	0.00166641	0.00897967	0.0340136	0.0180542	0.253968	1.0844	0.0808	0.53547	0.708573	4756	1290	0.786636	178.9	299.75	33.2	29.4	4.17117	0.0693917	0.0218509	1300144	3161156	6058	4672	0.00790964	1189	0.0491741	7392
101	32ds	0	0	0	0.565449	0.0104841	0	0.0104841	NA	0	NA	NA	NA	NA	NA	0	0.016	NA	NA	0	0	NA	NA	NA	NA	NA	NA	NA	NA	0	1576	0	0	0	0	0	0
101	17ds	5.55424	166.827	219.608	90.8633	17.2391	7.35022	25.7725	3.50637	0.0043269	0.00260497	0.00909336	0.0301275	0.0189959	0.205871	1.3788	0.0784	0.480035	0.668896	5598	988	0.849985	184	299.55	32.8	28.8	4.91669	0.166464	0.0438056	1282874	2591660	6603	5016	0.00881361	1325	0.0332589	5000
101	18ds	2.9933	65.2872	91.5617	45.3651	10.2839	6.65178	14.0854	2.11754	0.00329979	0.000584962	0.014935	0.0254777	0.0192668	0.281165	1.2	0.0992	0.568812	0.730109	2565	183	0.933406	183.6	299.45	35.4	31	4.1776	0.135019	0.0337988	571504	1546036	2753	1963	0.00555424	835	0.0137226	2063
101	19ds	1.89576	46.3296	68.2805	33.2589	8.33377	3.65848	10.8438	2.96403	0.00165397	0.00038917	0.00995778	0.0272615	0.0172867	0.276332	1.2524	0.0964	0.635498	0.768526	1753	294	0.856375	178.8	299.65	33.2	29	4.58283	0.107586	0.0373848	377352	1252864	2053	1393	0.00330593	497	0.0608638	9150
101	20ds	2.82701	52.9482	80.6196	28.2368	6.26837	5.92008	9.88377	1.66953	0.00183564	0.00146851	0.0163118	0.0978022	0.0261625	0.292308	1.1192	0.116	0.436766	0.634208	1776	642	0.734491	188.3	297.05	33.2	29	3.33758	0.1232	0.0255147	543524	942360	2424	1592	0.00929919	1398	0.0399705	6009
101	21ds	1.6962	32.6935	56.9392	52.5158	7.4215	3.85803	9.7193	2.51924	0.00154452	0.000626157	0.0107258	0.0599002	0.0189489	0.36772	1.1448	0.0656	0.626322	0.763583	1289	417	0.755569	189.6	299.85	38.8	35.6	3.51453	0.175225	0.0450164	345442	1115716	1712	983	0.00593339	892	0.0194431	2923
101	22ds	0.432366	7.05089	14.8667	7.98213	1.91912	2.89352	2.3748	0.820731	0.000911236	0.000362158	0.0301038	0.136646	0.0138408	0.304348	0.9596	0.0684	0.716962	0.808116	359	86	0.806742	183.6	273.85	38.4	32.6	5.3578	0.0602915	0.00813578	68506	288512	447	212	0.00154986	233	0.0659657	9917
101	23ds	1.66294	41.3741	52.6821	33.6247	6.98724	2.19509	9.12898	4.15882	0.0010571	0.000240857	0.0078995	0.0220472	0.0142762	0.24252	1.1956	0.0872	0.629656	0.765391	1265	316	0.800127	178.2	299.95	34.4	29.8	4.59608	0.128496	0.0437542	321980	1050432	1584	1244	0.00245451	369	0.0252502	3796
101	24ds	8.51428	203.511	291.98	146.306	21.6276	7.05089	33.6811	4.77685	0.00691791	0.00421663	0.00749524	0.0285541	0.0267863	0.275213	1.1586	0.0688	0.446274	0.642129	7233	1528	0.825591	179.7	299.95	32.4	28.8	4.12044	0.121405	0.0360546	1812066	3251400	8779	6119	0.01341	2016	0.0401435	6035
101	10ds	4.55776	116.606	175.424	74.1219	17.7009	8.05094	24.0025	2.98133	0.00439293	0.00241302	0.0103356	0.0247748	0.0186793	0.251802	1.2764	0.0976	0.580809	0.737462	4686	581	0.889691	186.1	299.75	35.4	30.6	4.86363	0.136443	0.0430201	947080	2660328	5273	3505	0.0121363	1824	0.0788327	11848
101	11ds	2.76127	46.9749	93.5838	69.298	10.5522	7.45211	13.5174	1.8139	0.00433217	0.0012169	0.0165742	0.0784508	0.018969	0.294935	1.0068	0.0664	0.658841	0.780639	2095	706	0.747947	201.9	299.85	38	35	4.13886	0.0880614	0.0150687	445646	1585920	2813	1412	0.00584192	878	0.0489777	7361
101	12ds	6.42079	155.064	206.53	103.232	18.9282	6.82001	29.5018	4.32577	0.00424719	0.00278427	0.0073736	0.0358598	0.0257022	0.310513	1.4856	0.0752	0.445626	0.641595	5170	1020	0.835218	189.5	299.65	35	30.4	3.42185	0.107651	0.0330536	1589136	2844776	6208	4661	0.0107457	1615	0.0263618	3962
101	13ds	10.2799	310.627	390.803	163.68	22.93	5.18986	40.5603	7.81529	0.00608403	0.00460413	0.00559161	0.0144055	0.0296095	0.229413	1.4664	0.0656	0.361842	0.565331	10391	1336	0.886075	178.2	299.95	32.6	28.6	4.35391	0.092375	0.0356926	2649708	3446220	11747	9337	0.00892257	1341	0.0558309	8391
101	14ds	5.78869	138.33	204.367	75.9849	18.8277	7.71826	26.4732	3.42994	0.00546131	0.00232396	0.00847308	0.0400506	0.0188173	0.226813	1.1564	0.1096	0.539401	0.711199	4704	1412	0.76913	193.3	298.35	34.4	29.8	4.86467	0.107176	0.0267982	1149062	2829672	6143	4158	0.00608811	915	0.0335944	5049
101	15ds	0	0	0	0.0332683	0.0227023	0.0332683	0.0227023	0.6824	0	NA	NA	NA	NA	NA	0	0.6824	NA	NA	0	4	NA	NA	NA	NA	NA	NA	NA	NA	0	3412	0	0	0	0	0	0
101	16ds	0	0	0	0.0665367	0.0286906	0	0.0286906	NA	0	NA	NA	NA	NA	NA	0	0.4312	NA	NA	2	0	NA	NA	NA	NA	NA	NA	NA	NA	0	4312	0	0	0	0	0	0
101	9ds	0.499025	9.38167	19.5618	17.9649	4.352	2.76127	4.85736	1.7591	0.0011979	0.000197592	0.0149847	0.0704225	0.00795107	0.248826	0.9056	0.0868	0.9828	0.89596	508	80	0.863946	197.9	299.45	33.2	29.4	5.45762	0.0763187	0.020266	75952	654076	588	282	0.00104463	157	0.00640748	963
102	1ds	0	0	0	0.133051	0.00204898	0	0.00204898	NA	0	NA	NA	NA	NA	NA	0	0.008	NA	NA	0	0	NA	NA	NA	NA	NA	NA	NA	NA	0	308	0	0	0	0	0	0
102	2ds	0	0	0	0.332627	0.00582762	0	0.00582762	NA	0	NA	NA	NA	NA	NA	0	0.0172	NA	NA	0	0	NA	NA	NA	NA	NA	NA	NA	NA	0	876	0	0	0	0	0	0
102	3ds	11.5089	287.556	381.09	174.895	21.4677	7.45084	38.1198	5.11618	0.00880614	0.00733845	0.00652685	0.039717	0.0284892	0.210454	1.2284	0.0552	0.359682	0.563164	10209	1228	0.892629	171.2	294.25	36.6	29.6	4.45635	0.132024	0.0359867	2503124	3227000	11457	8645	0.0153407	2306	0.052708	7923
102	4ds	6.71906	154.572	209.189	107.206	20.5593	9.57965	28.0848	2.93172	0.00915906	0.00187404	0.010212	0.0428571	0.0158674	0.193277	0.9886	0.0768	0.571936	0.732044	4894	1383	0.779672	179.8	299.65	37	33.2	5.95077	0.0744319	0.0170138	1131224	3090452	6289	4647	0.00436406	656	0.0368883	5545
102	5ds	0.99788	18.4275	35.0256	7.05169	1.68599	2.36165	2.7205	1.15195	0.000517927	0.000941686	0.0205534	0.173913	0.0233202	0.161836	0.8426	0.1244	0.419915	0.619736	814	236	0.775238	199.1	297.45	34.8	30.2	4.7367	0.082728	0.0111083	155506	253436	1053	554	0.00232173	349	0.0178953	2690
102	6ds	0	0	0	1.39703	0.153248	0.432415	0.153248	0.3544	0	NA	NA	NA	NA	NA	0	0.0672	NA	NA	62	62	NA	207.4	258.85	38.2	32	7.34616	0.0908703	0.00918856	0	23036	0	0	0	0	0	0
102	7ds	0.399152	7.05169	14.6688	4.4572	1.13628	1.16419	1.50083	1.28915	0.000367512	0.000252664	0.0198598	0.119048	0.0151869	0.166667	0.83	0.1308	0.614578	0.757103	268	171	0.610478	193.5	265.75	34	30	6.02422	0.0463737	0.00601564	54798	170804	441	212	0.000784999	118	0.136443	20510
102	8ds	0	0	0	0.099788	0.0226984	0.099788	0.0226984	0.227467	0	NA	NA	NA	NA	NA	0	0.1928	NA	NA	20	27	NA	NA	NA	NA	NA	-0.245121	NA	NA	0	3412	0	0	0	0	0	0
102	25ds	7.1174	203.212	265.306	71.939	13.5868	10.41	22.9366	2.20332	0.00470554	0.0051987	0.0142857	0.0610148	0.0187378	0.143224	1.183	0.076	0.389726	0.592363	6843	1112	0.860214	178.6	298.35	32.8	28.8	5.91499	0.147174	0.0258813	1405612	2042580	7977	6110	0.010869	1634	0.0406158	6106
102	26ds	6.85133	182.059	261.116	92.5595	16.1248	6.85133	25.9582	3.78878	0.0021023	0.00478608	0.00951871	0.0245536	0.0232817	0.223852	1.238	0.064	0.42157	0.621182	6797	1042	0.867075	171.3	299.75	34.2	29.6	5.01415	0.225971	0.0462841	1478314	2424128	7851	5474	0.0132104	1986	0.0287224	4318
102	27ds	8.4145	229.021	292.08	84.6771	16.1428	10.3103	26.5475	2.57487	0.00630032	0.0037529	0.0140862	0.0270124	0.0208822	0.154511	1.1124	0.0768	0.406792	0.608071	7848	920	0.895073	176.7	299.65	33.2	28.8	6.21511	0.181676	0.0327287	1564206	2426836	8782	6886	0.00889343	1337	0.035893	5396
102	28ds	4.35691	82.9809	129.344	59.5002	12.6865	7.2837	17.2783	2.37218	0.00371306	0.00172937	0.012464	0.0563476	0.0163917	0.22539	1.0036	0.0704	0.575519	0.734245	3338	547	0.859202	172.7	299.45	33.8	29.4	4.65491	0.234683	0.0391748	690308	1907232	3889	2495	0.00945883	1422	0.0335915	5050
102	29ds	5.48772	128.978	172.647	54.9104	10.7871	7.15066	18.3552	2.56692	0.00321838	0.00192065	0.0134794	0.038633	0.0281283	0.242694	1.208	0.0968	0.384771	0.587685	3945	1240	0.760849	177.7	299.45	34.8	30	4.40797	0.0347061	0.0077493	1137756	1621680	5191	3878	0.00303321	456	0.112927	16977
102	30ds	5.68727	124.288	175.94	66.551	14.9105	7.61629	22.034	2.89301	0.00304402	0.00292987	0.00967756	0.0475024	0.0210944	0.259549	1.1616	0.0928	0.490403	0.676707	4093	1184	0.77563	182.1	299.35	34.8	30	4.54975	0.0887557	0.0195186	1070908	2241588	5290	3737	0.00727039	1093	0.0846971	12733
102	31ds	1.26384	24.8111	39.7111	14.0685	2.4789	1.6962	3.8883	2.29235	0.000421489	0.000541914	0.0149933	0.0524017	0.0222222	0.227074	0.8368	0.0752	0.440728	0.63753	1069	125	0.89531	177.1	299.25	33.2	29.4	5.11976	0.204247	0.0401047	211882	372668	1194	746	0.00212857	320	0.00622606	936
102	32ds	0	0	0	0.0997767	0.00215518	0	0.00215518	NA	0	NA	NA	NA	NA	NA	0	0.016	NA	NA	3	4	NA	NA	NA	NA	NA	NA	NA	NA	0	324	0	0	0	0	0	0
102	10ds	6.48714	179.877	247.509	60.9126	17.3162	7.5517	26.1611	3.46426	0.00350941	0.00409808	0.00759931	0.0462466	0.0156592	0.151139	1.2412	0.1208	0.470963	0.661906	5749	1680	0.773859	181.8	299.05	37	32.8	6.33634	0.138133	0.0243273	1329364	2602576	7440	5407	0.00892897	1342	0.0741065	11138
102	11ds	8.74933	197.076	283.971	125.684	13.8902	9.44794	25.2414	2.67163	0.00606469	0.00457756	0.0145793	0.0449207	0.0322658	0.211098	1.1124	0.0472	0.347072	0.550295	7614	913	0.892928	183.1	299.85	35	30.2	4.43787	0.109244	0.0225759	1706054	2087664	8536	5924	0.0133336	2004	0.0572998	8612
102	12ds	4.6907	110.281	173.689	77.0806	15.0168	8.68279	20.5688	2.36891	0.00521157	0.00243077	0.0117642	0.0627781	0.0174694	0.194266	1.1256	0.0896	0.568759	0.730076	4536	677	0.870132	186	299.75	38	34	5.9271	0.118457	0.0216301	834450	2256980	5221	3315	0.00464413	698	0.0193217	2904
102	13ds	4.45783	89.6889	155.725	60.6797	11.939	7.38536	17.2065	2.32981	0.00348578	0.00263176	0.0143064	0.051905	0.0217101	0.246825	1.0272	0.0988	0.514092	0.693869	3494	1183	0.74706	182	299.55	37.8	34	4.80392	0.0634076	0.0131824	791682	1794404	4681	2696	0.00452437	680	0.0907535	13640
102	14ds	6.72001	146.942	230.144	104.526	18.6042	8.41665	27.4648	3.26315	0.00666772	0.00359637	0.00900482	0.0519626	0.0239057	0.249346	1.1834	0.08	0.491312	0.677383	5727	1177	0.829519	179.5	299.25	36.6	31.6	4.50829	0.0665401	0.0176091	1331728	2796160	6918	4417	0.00363945	547	0.0356161	5353
102	15ds	2.06258	48.3375	97.4402	33.3672	4.34579	5.52239	6.95818	1.26	0.00162648	0.00209694	0.0241516	0.112796	0.0226231	0.175355	1.0002	0.0648	0.425457	0.624558	1943	972	0.666552	179.5	299.85	38	33.6	5.98171	0.0641166	0.0151293	392636	653160	2929	1453	0.00141054	212	0.0213311	3206
102	16ds	2.36199	47.9716	83.5012	31.0385	5.33729	5.12318	8.10588	1.5822	0.00140668	0.00177187	0.0200473	0.08	0.0201718	0.236757	0.9768	0.0808	0.466541	0.658446	1850	652	0.739408	185.2	299.35	39.2	35.6	4.84335	0.0889183	0.0153278	416112	802180	2510	1442	0.00333339	501	0.0210183	3159
102	9ds	7.6515	179.577	252.3	90.0881	10.8553	8.21705	21.1117	2.56926	0.00407467	0.00517864	0.0144343	0.0799574	0.0299694	0.185856	1.1304	0.0488	0.313527	0.514183	6342	1234	0.837117	177.9	299.85	38	34.4	4.7356	0.110047	0.0233227	1541516	1631520	7584	5398	0.0115438	1735	0.0441658	6638
103	10ds	0	0	0	0.133051	0.00220864	0	0.00220864	NA	0	NA	NA	NA	NA	NA	0	0.0124	NA	NA	0	0	NA	NA	NA	NA	NA	NA	NA	NA	0	332	0	0	0	0	0	0
103	11ds	1.23072	24.5479	35.0256	8.64829	1.65741	1.99576	3.00496	1.50567	0.000579532	0.000437606	0.0160514	0.112745	0.0276886	0.147059	0.9792	0.0772	0.348294	0.551558	871	182	0.82716	197.9	239.45	36.8	33	4.54201	0.104096	0.0132826	202562	249140	1053	738	0.00328635	494	0.0223059	3353
103	12ds	2.16207	50.5925	64.7624	23.1841	5.91684	3.49258	8.49682	2.43282	0.00133876	0.000380627	0.0128162	0.0208845	0.0192243	0.224816	1.042	0.0856	0.517641	0.69636	1800	145	0.92545	198.4	297.75	36.2	31.4	4.95816	0.158622	0.0304244	387818	889412	1947	1521	0.00410461	617	0.0278276	4183
103	13ds	0.0332627	0.399152	1.89597	0.49894	0.0175361	0.266101	0.0382521	0.14375	2.22151e-05	7.77527e-05	0.2	0.2	0.04	0.2	0.6228	0.0104	0.266349	0.458435	53	4	0.929825	184.1	NA	NA	NA	3.39979	0.0456824	NA	3114	2636	57	12	0.00041911	63	0.121608	18280
103	14ds	1.76292	35.458	61.4029	44.2061	8.26702	6.18686	10.2436	1.65571	0.00289381	0.000651108	0.0156601	0.0734214	0.0136524	0.242291	1.0516	0.0792	0.714535	0.807041	1350	490	0.733696	211.4	86.95	32	28.2	4.17361	0.034033	0.00819205	297120	1242688	1846	1066	0.000605381	91	0.0345	5186
103	15ds	5.15571	106.308	151.179	68.887	14.5827	7.61715	21.229	2.787	0.00361218	0.00227433	0.00884391	0.0697248	0.0186451	0.253211	1.12	0.0848	0.504349	0.686923	3838	696	0.846493	184.8	298.95	38	32	3.90467	0.0810289	0.0179524	999064	2192048	4545	3196	0.00543512	817	0.0282666	4249
103	16ds	4.92288	105.276	155.27	76.6039	13.8364	7.05169	20.4545	2.90065	0.00315702	0.00236315	0.0116659	0.0302376	0.0237638	0.306156	1.2602	0.092	0.490056	0.676448	3874	782	0.832045	209.9	298.15	32.8	28.6	3.63197	0.0466886	0.0136938	994822	2079868	4668	3165	0.00255457	384	0.0292845	4402
103	9ds	3.45932	62.7334	101.318	85.5183	8.72685	8.08283	12.6878	1.56972	0.00391423	0.00141478	0.0153577	0.131731	0.0206037	0.215385	1.0342	0.0456	0.505588	0.687815	2433	605	0.800856	202.9	299.35	34	30	3.75999	0.0610382	0.0169919	595402	1311808	3046	1886	0.0024947	375	0.0296437	4456
103	1ds	8.28029	210	274.414	105.383	23.497	8.44656	35.4852	4.20114	0.00692766	0.00454326	0.00814295	0.0208206	0.0207532	0.247091	1.2772	0.0984	0.471293	0.662163	7044	1189	0.855581	198.7	299.65	34.6	30.2	4.44806	0.0626135	0.0183152	1802514	3532940	8252	6315	0.00673065	1012	0.0524285	7883
103	2ds	5.35392	105.083	145.853	82.8694	14.0589	7.1164	21.645	3.04157	0.00383987	0.00191993	0.0105447	0.0470865	0.0245413	0.317834	1.2992	0.0812	0.455335	0.649519	3889	490	0.888102	186.8	299.55	39.2	35.6	3.38817	0.0485036	0.0161736	1140636	2113848	4386	3160	0.00534062	803	0.0979535	14728
103	3ds	0.332542	2.52732	15.9953	26.7696	1.30386	4.75535	1.63773	0.344397	0.0017955	0.000570756	0.0681934	0.565217	0.0229008	0.243478	0.8388	0.0264	0.690662	0.796137	388	92	0.808333	202.5	296.25	39.2	36.6	1.81818	0.121586	0.0456228	50200	196044	481	76	0.000964371	145	0.0169197	2544
103	4ds	5.35392	108.276	149.112	93.6105	14.6139	8.61283	22.2598	2.58449	0.00559557	0.00156755	0.0132703	0.0403273	0.024132	0.316189	1.3228	0.0712	0.464094	0.656516	3956	519	0.884022	186.5	299.55	39.2	35.2	3.44178	0.0475087	0.0134434	1149612	2197308	4484	3256	0.00565986	851	0.0765179	11505
103	5ds	5.81948	119.083	173.454	81.7055	11.2125	7.64846	20.4255	2.67054	0.00281877	0.00351898	0.0136848	0.0626605	0.0362559	0.352337	1.2832	0.068	0.34577	0.548944	4212	986	0.810312	186.9	299.55	39.6	36	3.09011	0.075397	0.0185424	1385244	1685872	5216	3581	0.00507459	763	0.0341254	5131
103	6ds	0.698338	13.0356	22.9454	11.5392	2.7078	2.12827	3.58124	1.6827	0.000845963	0.000297874	0.0181462	0.0890688	0.0161844	0.279352	1.1192	0.1176	0.612799	0.756106	554	135	0.804064	207.2	296.95	36.8	31.8	3.9896	0.0399843	0.00808486	131328	407136	690	392	0.000891212	134	0.038668	5814
103	7ds	0.997626	22.3468	29.0642	12.4703	3.18958	1.52969	4.98693	3.26009	0.000423944	0.00031493	0.00979575	0.0405797	0.0243852	0.373913	1.5914	0.124	0.443201	0.639588	761	110	0.873708	190.9	297.35	39.6	35.6	3.03034	0.0513771	0.00891217	270244	479576	874	672	0.00118385	178	0.127024	19099
103	8ds	0.831355	17.4584	24.5083	14.8314	58.8216	0.0332542	60.2209	1810.93	0.0344828	0	1.1307e-05	0	0.00149252	0.44	1.5204	0.3152	1.63384	0.976764	643	93	0.873641	203.8	74.15	40	35.8	2.96868	0.0694207	0.029955	210394	8844240	737	525	0.000219478	33	0.00129691	195
103	17ds	2.96088	63.7754	91.2218	39.6226	8.49474	5.85523	12.3398	2.10748	0.00185496	0.00218828	0.0139269	0.0921533	0.0186996	0.263686	1.1308	0.0664	0.506407	0.688403	1898	837	0.693967	203.1	297.95	34.2	29.6	3.67149	0.16563	0.0282069	577882	1276700	2742	1917	0.00858989	1291	0.0212185	3189
103	18ds	1.8963	38.3584	54.8595	34.2664	7.39622	4.39142	9.6261	2.19202	0.00172013	0.000497225	0.0130325	0.031746	0.0177063	0.339683	0.9684	0.0784	0.635168	0.76835	1449	197	0.880316	211.6	299.45	32.8	28.8	3.94041	0.0979087	0.023766	335136	1111600	1649	1153	0.00167672	252	0.00966778	1453
103	19ds	2.66147	49.5366	89.3588	45.9436	11.2803	7.55191	14.4049	1.90744	0.00302038	0.00178693	0.0138496	0.0727848	0.013496	0.287975	1.0638	0.1	0.663714	0.783087	2285	391	0.853886	175.3	298.25	38.6	35	3.97606	0.0818908	0.0183328	469606	1695344	2686	1489	0.00657382	988	0.0714937	10745
103	20ds	0	0	0	0.232878	0.00439142	0	0.00439142	NA	0	NA	NA	NA	NA	NA	0	0.0192	NA	NA	1	0	NA	NA	NA	NA	NA	NA	NA	NA	0	660	0	0	0	0	0	0
103	21ds	0	0	0	0	0	0	0	NA	0	NA	NA	NA	NA	NA	0	0	NA	NA	0	0	NA	NA	NA	NA	NA	NA	NA	NA	0	0	0	0	0	0	0	0
103	22ds	0	0	0	0.931514	0.0157825	0	0.0157825	NA	0	NA	NA	NA	NA	NA	0	0.0124	NA	NA	1	3	NA	NA	NA	NA	NA	NA	NA	NA	0	2372	0	0	0	0	0	0
103	23ds	0	0	0	0	0	0	0	NA	0	NA	NA	NA	NA	NA	0	0	NA	NA	0	6	NA	NA	NA	NA	NA	NA	NA	NA	0	0	0	0	0	0	0	0
103	24ds	0	0	0	0	0	0	0	NA	0	NA	NA	NA	NA	NA	0	0	NA	NA	0	1	NA	NA	NA	NA	NA	NA	NA	NA	0	0	0	0	0	0	0	0
104	10ds	2.19484	42.2673	66.1112	37.412	5.47571	4.32317	8.58825	1.98657	0.00146866	0.000926183	0.0177249	0.0460526	0.0254947	0.322368	1.174	0.0712	0.440789	0.637581	1648	336	0.830645	191	293.65	36.8	31.2	3.24192	0.0895304	0.029587	467980	823288	1988	1271	0.00442958	666	0.0866362	13026
104	11ds	0.432317	7.7817	20.6847	9.57747	1.98525	2.46088	2.45053	0.995795	0.000704382	0.000434369	0.0247823	0.104072	0.016075	0.280543	0.814	0.0976	0.721547	0.810131	483	135	0.781553	199.3	299.45	33.8	30	5.00983	0.0273172	0.00783764	69956	298488	622	234	0.00147653	222	0.0183967	2766
104	12ds	0.266041	4.42293	12.7035	11.6393	1.67204	2.19484	1.92926	0.879	0.000842519	0.00021063	0.0294703	0.121212	0.0155317	0.310606	0.8	0.0716	0.875084	0.866674	261	118	0.688654	211.1	299.25	34.8	30.8	5.14161	0.027362	0.00735198	38674	251396	382	133	0.000146323	22	0.0248283	3733
104	13ds	0.0332551	0.465572	2.99296	1.66276	0.0942583	1.36346	0.119931	0.087961	0.000289503	0.000178156	0.234043	0.290323	0.0070922	0.258065	0.772	0.0276	0.669457	0.785936	60	29	0.674157	200.7	295.85	37.4	32.8	3.58135	0.058713	0.00387653	3860	14172	90	14	0.00103756	156	0.102306	15382
104	14ds	0.0665102	0.465572	4.78874	3.09273	0.596544	1.3302	0.642821	0.48325	0.00030427	0.000214116	0.0415264	0.173077	0.0112233	0.384615	0.6958	0.0984	1.14272	0.928008	86	57	0.601399	220.8	278.75	37.2	34	3.86124	0.078006	0.0128797	6958	89692	144	14	0.001277	192	0.0233052	3504
104	15ds	4.95501	93.4801	161.653	102.958	16.5982	11.2402	22.3231	1.986	0.00723185	0.00345593	0.0160045	0.0540107	0.0186052	0.281283	1.0244	0.0804	0.590988	0.743545	4428	427	0.912049	195.9	296.75	34.8	30.4	4.22939	0.0519526	0.0184744	860750	2495584	4861	2811	0.00340532	512	0.0308474	4638
104	16ds	5.62011	116.26	177.183	69.5032	16.4571	8.1475	23.1416	2.84033	0.00453781	0.00230942	0.0105803	0.036036	0.0214433	0.269796	1.066	0.1172	0.539322	0.711146	4368	947	0.821825	192.8	299.95	34.8	30.2	4.71813	0.0600363	0.0194326	1005040	2474368	5328	3496	0.00604578	909	0.0285329	4290
104	9ds	0.798123	12.7035	29.0317	19.5208	3.58049	4.05712	4.45415	1.09786	0.00144078	0.000406374	0.021166	0.123288	0.016153	0.287671	0.9756	0.0656	0.70742	0.803854	641	229	0.736782	202.6	299.55	37.2	34	4.22339	0.0588573	0.0154852	131358	538336	873	382	0.0019554	294	0.0125571	1888
104	17ds	0.099788	1.46356	5.68792	3.09343	0.521718	0.731779	0.610476	0.834236	0.000225525	0.000157867	0.0280971	0.226415	0.0153257	0.264151	0.854	0.0784	0.837461	0.854608	118	53	0.690058	198.8	288.65	39.2	36	3.93732	0.0595001	0.0165448	13342	78424	171	44	0.000512245	77	0.00471665	709
104	18ds	0	0	0	0.0332627	0.0042044	0.0332627	0.0042044	0.1264	0	NA	NA	NA	NA	NA	0	0.1264	NA	NA	1	2	NA	NA	NA	NA	NA	NA	NA	NA	0	632	0	0	0	0	0	0
104	19ds	0.0332627	0.299364	1.46356	0.465677	0.0250135	0.49894	0.0469137	0.0940267	0	NA	NA	NA	NA	NA	0.6584	0.02	0.330852	0.533182	15	29	0.340909	NA	NA	NA	NA	3.45871	NA	NA	3292	3760	44	9	0.000505593	76	0.0766039	11515
104	20ds	0.133051	2.12881	3.52584	0.831567	0.108543	0.465677	0.247088	0.5306	8.90482e-05	0.000155834	0.0778443	0.257143	0.0179641	0.228571	0.977	0.0288	0.251259	0.439287	69	37	0.650943	213.7	NA	34	30.2	3.76423	0.0769943	NA	20826	16316	106	64	0.00231508	348	0.0375868	5650
104	21ds	0	0	0	0	0	0	0	NA	0	NA	NA	NA	NA	NA	0	0	NA	NA	0	1	NA	NA	NA	NA	NA	NA	NA	NA	0	0	0	0	0	0	0	0
104	22ds	0.232839	3.69216	8.51524	4.39067	0.69519	1.82945	0.973505	0.532131	0.000464426	0.000181239	0.0438931	0.122222	0.0200382	0.288889	1.116	0.0776	0.543801	0.71411	191	64	0.74902	199.2	293.55	39	35	3.55049	0.0639048	0.00879084	41836	104500	256	111	0.00119746	180	0.0766172	11517
104	23ds	0.399152	6.05381	14.2697	12.5733	2.42892	1.86271	2.82658	1.51746	0.000613526	0.000318562	0.0169863	0.104938	0.0126027	0.345679	0.8478	0.0752	0.851748	0.859314	303	124	0.709602	210.9	294.05	35.4	30.8	4.47505	0.106188	0.0292894	59776	365112	429	182	0.00186271	280	0.0274018	4119
104	24ds	0.0332627	0.166313	0.532203	0.133051	0.00404474	0.133051	0.0248006	0.1864	0	NA	NA	NA	NA	NA	0.624	0.0056	0.0773213	0.16309	10	6	0.625	NA	NA	NA	NA	2.89244	NA	NA	3120	608	16	5	0.000711821	107	0.00401148	603
104	10ds	4.65559	96.3041	163.843	89.9193	17.6612	6.48457	23.3239	3.59683	0.00397964	0.00286953	0.00993864	0.0300143	0.0182585	0.266317	1.0368	0.084	0.614781	0.757217	4328	583	0.881287	184.3	296.05	34.8	29.8	4.29863	0.147959	0.0548004	851418	2655488	4927	2896	0.0147649	2220	0.0757663	11392
104	11ds	0	0	0	1.79573	0.13722	0.964371	0.13722	0.14229	0	NA	NA	NA	NA	NA	0	0.032	NA	NA	0	19	NA	NA	292.95	NA	NA	3.44252	NA	0.0055452	0	20632	0	0	0	0	0	0
104	12ds	0	0	0	8.04751	39.8662	0	39.8662	NA	0	NA	NA	NA	NA	NA	0	0.5276	NA	NA	5	1	NA	NA	73.05	NA	NA	NA	NA	0.0253437	0	5994156	0	0	0	0	0	0
104	13ds	0	0	0	0.332542	0.0129558	0.266033	0.0129558	0.0487	0	NA	NA	NA	NA	NA	0	0.0208	NA	NA	1	23	NA	NA	NA	NA	NA	-0.340941	NA	NA	0	1948	0	0	0	0	0	0
104	14ds	1.39668	25.0071	50.7459	35.9478	11.4065	5.45369	12.9085	2.36693	0.00283809	0.00049554	0.0110781	0.0508744	0.00979535	0.26868	0.9046	0.1168	0.934206	0.883643	1475	51	0.966579	179.7	299.95	39.2	35	5.07936	0.0443461	0.0141376	225836	1715048	1526	752	0.00095107	143	0.0296095	4452
104	15ds	0.199525	3.05938	7.41568	3.49169	0.420386	1.06413	0.580764	0.545763	0.000225334	0.000214068	0.0444444	0.142857	0.0222222	0.285714	0.729	0.0656	0.558854	0.72385	191	31	0.86036	205.9	294.25	37.6	34	5.32723	0.0380055	0.00944225	24114	63208	223	92	7.981e-05	12	0.00774157	1164
104	16ds	5.71972	101.691	169.197	63.9478	13.8923	7.9145	21.0572	2.66059	0.0041576	0.00307897	0.0124868	0.0572034	0.0251651	0.304555	1.0526	0.1168	0.46819	0.659741	4250	807	0.840419	200.2	299.15	39.2	35.4	3.85603	0.0512271	0.0106825	1077294	2088804	5088	3058	0.00447601	673	0.0397986	5984
104	9ds	0.0332542	0.432304	2.02851	1.06413	0.130463	0.465559	0.153727	0.3302	0	NA	NA	NA	NA	NA	0.6996	0.0352	0.820055	0.848663	46	15	0.754098	220.9	NA	NA	NA	5.55865	0.0958916	NA	3498	19616	61	13	0.000525416	79	0.00283991	427
105	25ds	0.365889	6.55275	16.8642	8.74808	1.53075	1.59661	1.93708	1.21325	0.000359737	0.000371342	0.0191304	0.102151	0.0208696	0.327957	0.9216	0.0616	0.678263	0.790233	339	166	0.671287	201	295.75	39	35.8	5.40457	0.087466	0.0134781	61080	230100	507	197	0.000831567	125	0.00635317	955
105	26ds	3.65889	67.2904	109.534	66.8247	7.90603	4.29088	12.7723	2.9766	0.00112887	0.00200523	0.0115947	0.0584468	0.0283146	0.319456	1.207	0.0472	0.419075	0.619	2769	517	0.842666	178.9	299.75	38	34.4	3.5631	0.159105	0.0333392	731486	1188424	3293	2023	0.00719804	1082	0.0205896	3095
105	27ds	0	0	0	0	0	0	0	NA	0	NA	NA	NA	NA	NA	0	0	NA	NA	0	1	NA	NA	NA	NA	NA	NA	NA	NA	0	0	0	0	0	0	0	0
105	28ds	9.14723	222.86	289.784	123.205	16.5908	5.62139	30.4152	5.41061	0.00383628	0.00419197	0.0078882	0.0332681	0.0307119	0.227285	1.2252	0.0704	0.342444	0.545476	7799	907	0.895819	177.7	299.75	34.6	30.2	3.95519	0.110796	0.0262417	2078066	2493900	8712	6700	0.00727122	1093	0.0382521	5750
105	29ds	0.532203	8.34893	17.9286	22.4523	4.24613	4.42394	4.90672	1.10913	0.00198002	0.000200509	0.0233067	0.121359	0.0115752	0.315534	1.0256	0.0672	0.870855	0.865369	518	20	0.962825	169.6	297.05	39.4	36.2	3.67425	0.019273	0.00530287	99300	638272	539	251	0.00125068	188	0.14442	21709
105	30ds	0.199576	3.85847	7.01842	1.76292	0.286272	0.465677	0.526601	1.13083	0.000100875	0.000257793	0.027972	0.277778	0.018648	0.152778	1.1884	0.0448	0.340675	0.543622	60	151	0.28436	297.9	294.85	37.6	33.2	4.40741	0.0335264	0.0087747	36126	43032	211	116	0.00194254	292	0.142111	21362
105	31ds	4.55699	86.2834	125.201	67.49	6.42204	6.6858	12.3775	1.85131	0.00241944	0.00198899	0.0177999	0.093423	0.0383939	0.284006	1.084	0.036	0.317718	0.518849	3081	678	0.819633	187.9	299.75	36.6	33.4	3.55631	0.0826663	0.029198	895214	965352	3764	2594	0.00291381	438	0.0246676	3708
105	32ds	1.03114	20.5231	31.5663	10.9102	2.27844	1.86271	3.50272	1.88044	0.000382021	0.000501403	0.016049	0.0529248	0.0207178	0.261838	1.0092	0.094	0.456525	0.650477	803	144	0.847941	191.9	297.65	38.4	34.6	4.83652	0.0633036	0.0103586	184032	342492	949	617	0.000831567	125	0.0810412	12182
105	17ds	5.22091	105.948	173.919	96.9359	12.0233	5.81948	18.9901	3.2632	0.00210704	0.00285824	0.0104816	0.0401388	0.025542	0.266601	1.1024	0.0616	0.435491	0.633132	4786	433	0.917034	181	299.95	38	33.6	3.95724	0.101813	0.0307244	1047518	1807784	5230	3186	0.00656438	987	0.0285055	4286
105	18ds	3.75772	60.5891	120.646	75.5868	6.91591	6.81711	11.2752	1.65395	0.00279557	0.0023194	0.0200153	0.0953113	0.0327523	0.283628	1.0204	0.044	0.412711	0.613376	2857	764	0.789009	189.2	294.15	39	36	3.90637	0.0938701	0.0228926	655444	1039856	3628	1822	0.00346509	521	0.0242889	3652
105	19ds	7.84799	145.288	213.492	118.352	19.1022	4.12352	29.5559	7.16763	0.00170648	0.00291524	0.00462319	0.0251012	0.026592	0.334413	1.0782	0.0704	0.451373	0.646307	5642	764	0.880737	187.6	299.95	39.6	36	3.44351	0.136236	0.0395214	1571788	2872144	6420	4369	0.0106879	1607	0.0491297	7387
105	20ds	3.29216	68.8694	107.478	55.9668	7.98316	3.25891	12.4472	3.81944	0.00123946	0.000991572	0.009331	0.0317092	0.0274098	0.275329	1.1916	0.0728	0.445343	0.641361	2787	440	0.86365	201.9	299.65	38.6	35	4.22116	0.102052	0.0256041	671202	1200324	3232	2071	0.00285321	429	0.0409159	6152
105	21ds	5.75297	127.43	176.613	72.6604	12.7186	6.51782	21.3035	3.26851	0.00198702	0.00331778	0.0100319	0.0472328	0.0253932	0.271469	1.1828	0.0744	0.394713	0.597017	4268	1030	0.805587	193	299.65	37.8	34.4	3.68882	0.13074	0.0353143	1290810	1912328	5311	3832	0.00843991	1269	0.0279668	4205
105	22ds	7.38243	141.929	220.143	118.684	18.3498	7.1164	27.6311	3.88274	0.00462475	0.00364842	0.00861414	0.0334395	0.0236346	0.283041	1.1088	0.0736	0.473788	0.664099	6200	415	0.937264	168.1	299.95	39.4	35.8	4.12359	0.0982667	0.0270438	1395514	2759020	6620	4268	0.00565321	850	0.0547364	8230
105	23ds	0	0	0	0.0997626	0.00287316	0	0.00287316	NA	0	NA	NA	NA	NA	NA	0	0.0376	NA	NA	2	3	NA	NA	NA	NA	NA	NA	NA	NA	0	432	0	0	0	0	0	0
105	24ds	1.36342	28.9976	44.095	21.9478	3.52915	2.56057	5.22874	2.04202	0.000955999	0.000335221	0.0163873	0.0336634	0.0231682	0.263366	1.0332	0.0528	0.488052	0.674951	1081	242	0.817082	196.2	299.55	38.8	35.4	4.42033	0.122871	0.0250888	255546	530632	1326	872	0.00206841	311	0.0105748	1590
105	25ds	6.52059	158.124	206.696	53.8947	7.63277	6.6204	17.5527	2.65131	0.00213802	0.00344459	0.018375	0.0533695	0.039885	0.24559	1.2636	0.0752	0.247835	0.434848	5376	824	0.867097	197.5	297.45	38.4	34.4	4.1569	0.0533703	0.0113539	1490900	1147152	6213	4753	0.00247516	372	0.0254104	3819
105	26ds	4.35815	79.2452	125.788	63.6091	7.78266	7.15269	12.6573	1.76959	0.00310675	0.0018422	0.0197015	0.0664606	0.0256716	0.257342	1.0284	0.0588	0.414397	0.614874	2892	876	0.767516	187.9	298.75	37	32.8	4.4106	0.0586774	0.0162191	732628	1169680	3781	2382	0.00165011	248	0.0241994	3637
105	27ds	0	0	0	0.0332683	0.000532293	0	0.000532293	NA	0	NA	NA	NA	NA	NA	0	0.016	NA	NA	0	0	NA	NA	NA	NA	NA	NA	NA	NA	0	80	0	0	0	0	0	0
105	28ds	0.266147	4.19181	8.98245	6.6204	1.21432	1.03132	1.51106	1.46517	0.000297738	0.000103063	0.0175055	0.0285714	0.0224289	0.447619	0.9722	0.0952	0.706906	0.803621	245	25	0.907407	201	294.45	37.2	33.4	3.68567	0.0768051	0.0136493	44598	182504	270	126	0.000332683	50	0.00727911	1094
105	29ds	9.38167	226.391	305.204	93.2844	14.7475	5.85523	30.0684	5.1353	0.00210819	0.00468762	0.0066255	0.036234	0.0357417	0.243937	1.34	0.08	0.292825	0.490464	8035	1129	0.876801	185.9	299.35	39.4	35.6	3.90915	0.0874416	0.0189281	2302624	2216440	9174	6805	0.00817736	1229	0.0860852	12938
105	30ds	5.28967	123.592	177.254	86.9302	17.0522	6.22118	24.5566	3.94725	0.00258873	0.00246739	0.00841613	0.0156538	0.0224041	0.305249	1.2292	0.0808	0.514854	0.694405	4636	676	0.872741	188.2	299.65	36.4	31.4	4.2538	0.112673	0.0316143	1127852	2562828	5328	3715	0.00620122	932	0.0739755	11118
105	31ds	7.21923	189.131	258.096	135.602	12.757	6.72021	24.3171	3.61851	0.0029726	0.00370016	0.0101499	0.0412304	0.0337289	0.229058	1.334	0.0376	0.322948	0.524608	6834	914	0.882034	191.8	299.65	35.6	30.8	4.15646	0.134571	0.038911	1737412	1917284	7758	5685	0.00763176	1147	0.0254303	3822
105	32ds	2.49513	43.5815	66.0044	32.0374	5.72176	3.42664	9.01205	2.63	0.00104053	0.00108055	0.0123241	0.0724044	0.0261597	0.345628	1.202	0.0824	0.437589	0.634901	1714	267	0.86522	181.8	299.85	39.4	35.8	3.14104	0.100377	0.0178484	494508	859940	1984	1310	0.00576208	866	0.0837763	12591
106	1ds	1.89592	35.7564	72.9762	13.8369	2.23359	4.98926	4.16639	0.835072	0.00154757	0.00159709	0.0291406	0.19697	0.0279512	0.084596	0.9444	0.0696	0.333573	0.536097	1555	624	0.71363	225.4	298.25	35	31	5.83047	0.0253668	0.00591238	290544	335760	2194	1075	0.000439055	66	0.078511	11802
106	2ds	4.15772	89.7401	163.548	59.7381	18.0893	5.32188	22.906	4.30411	0.00371439	0.00135466	0.00514895	0.0466295	0.016918	0.217942	1.0016	0.1692	0.677203	0.78972	3902	1001	0.795839	209.9	83.55	35	30.6	5.72579	0.042763	0.0097499	724054	2719236	4917	2698	0.00300686	452	0.0886092	13320
106	3ds	0	0	0	0	0	0	0	NA	0	NA	NA	NA	NA	NA	0	0	NA	NA	1	0	NA	NA	NA	NA	NA	NA	NA	NA	0	0	0	0	0	0	0	0
106	4ds	3.65879	81.9236	115.185	61.8003	11.7968	6.5193	16.3011	2.50043	0.00377768	0.00137216	0.0113201	0.0794753	0.0150372	0.189043	1.0976	0.0836	0.558597	0.723686	2994	465	0.865568	195.4	299.65	35	31	4.93447	0.0481578	0.0106042	677086	1773336	3463	2463	0.00204227	307	0.0279864	4207
106	5ds	0.0665234	0.96459	5.35514	0.166309	0.0194515	0.0997852	0.0862676	0.864533	0	NA	NA	NA	NA	NA	1.0044	0.1088	0.110966	0.225478	55	106	0.341615	410.3	NA	35	30.6	3.36099	0.0235296	NA	10044	2924	161	29	0.000179613	27	0.0103377	1554
106	6ds	0	0	0	0.0332617	0.000186266	0	0.000186266	NA	0	NA	NA	NA	NA	NA	0	0.0056	NA	NA	0	3	NA	NA	NA	NA	NA	NA	NA	NA	0	28	0	0	0	0	0	0
106	7ds	7.15127	174.89	272.58	86.7798	19.0988	8.71457	28.86	3.3117	0.00725437	0.00461378	0.00807518	0.0548837	0.0232162	0.20124	1.172	0.0952	0.470794	0.661774	5715	2455	0.69951	199.5	299.05	34.6	30	5.13661	0.0278773	0.00684031	1467332	2870992	8195	5258	0.00335278	504	0.0596981	8974
106	8ds	4.19098	75.0717	155.565	60.2037	53.8387	0.0332617	58.5291	1759.65	0.0263158	0	1.23512e-05	0	0.00833704	0.384615	0.9942	0.1392	1.09616	0.919862	4190	483	0.89664	42.2	78.65	36	31	4.86097	0.0500243	0.0302084	705080	8093188	4677	2257	0.000119742	18	0.00118412	178
106	25ds	2.89311	53.6057	80.4751	23.0451	7.31105	5.08789	10.8399	2.13054	0.00181544	0.0010753	0.00808576	0.133635	0.0182611	0.1812	1.1144	0.1016	0.487388	0.674455	2053	361	0.850456	205	299.65	39.2	35.6	4.11083	0.119857	0.0204721	530594	1099268	2420	1612	0.00598575	900	0.0172589	2595
106	26ds	0.598575	11.4062	15.829	8.57958	1.54853	1.36342	2.19978	1.61342	0.000358996	0.000173708	0.015444	0.0561798	0.018876	0.275281	1.1208	0.0384	0.528631	0.703947	219	252	0.464968	260.3	298.25	36	31.6	4.72149	0.13038	0.0232532	97920	232832	476	343	0.000964371	145	0.00309929	466
106	27ds	2.32779	43.3967	86.4609	43.1972	17.0453	7.28267	19.5737	2.68772	0.00345795	0.0020277	0.00932537	0.0672269	0.0095985	0.308824	0.9308	0.1496	0.888817	0.870824	1771	818	0.684048	205.7	299.65	36.8	32.8	4.99614	0.125636	0.0207361	380172	2562876	2600	1305	0.00667079	1003	0.0279003	4195
106	28ds	0.698338	16.1948	26.5701	9.61046	2.15304	1.92874	2.91099	1.50927	0.000577143	0.000270904	0.0160049	0.0643087	0.0147738	0.163987	0.8832	0.072	0.584397	0.739623	628	168	0.788945	193.9	299.45	36.2	31.4	6.77961	0.17261	0.0308808	113964	323724	799	487	0.0015829	238	0.00834015	1254
106	29ds	5.68647	127.497	205.611	99.297	22.3172	7.64846	29.4921	3.85596	0.00363886	0.00390254	0.0054186	0.0428866	0.0177147	0.263505	1.1568	0.0752	0.613888	0.756717	4599	1561	0.746591	191.9	299.95	36.4	31.8	4.60063	0.124098	0.0457483	1078802	3355548	6183	3834	0.010648	1601	0.069468	10445
106	30ds	3.52494	91.0832	138.537	66.3088	16.4884	7.44894	21.1173	2.83495	0.00403826	0.00220269	0.0101707	0.0442092	0.0134802	0.234745	1.1584	0.092	0.659156	0.780798	3371	788	0.810531	187.5	299.65	35.4	31.2	5.14165	0.101098	0.0261247	695996	2479144	4166	2739	0.0110736	1665	0.0924932	13907
106	31ds	0.897863	17.6247	38.1093	14.6651	3.30097	3.72447	4.24301	1.13922	0.000977995	0.000904645	0.0179689	0.154762	0.0141328	0.188095	0.914	0.0832	0.653605	0.777979	863	283	0.753054	196.8	295.95	36.2	32.2	5.58691	0.127787	0.0256365	141642	496324	1146	530	0.00260713	392	0.0100694	1514
106	32ds	0	0	0	0.166271	0.00204846	0.166271	0.00204846	0.01232	0	NA	NA	NA	NA	NA	0	0.0088	NA	NA	0	6	NA	NA	NA	NA	NA	NA	NA	NA	0	308	0	0	0	0	0	0
106	1ds	0.831567	21.1218	37.6201	8.84787	3.06344	3.15995	4.03782	1.27781	0.00111395	0.000581191	0.01802	0.129545	0.0130265	0.115909	1.0212	0.1396	0.617417	0.758686	867	258	0.770667	223.6	297.65	34.8	30.6	6.54418	0.041883	0.00876972	146468	460492	1131	635	0.00371877	559	0.088645	13325
106	2ds	0	0	0	0.266101	0.00380525	0	0.00380525	NA	0	NA	NA	NA	NA	NA	0	0.0128	NA	NA	0	0	NA	NA	NA	NA	NA	NA	NA	NA	0	572	0	0	0	0	0	0
106	3ds	0	0	0	0	0	0	0	NA	0	NA	NA	NA	NA	NA	0	0	NA	NA	0	1	NA	NA	NA	NA	NA	NA	NA	NA	0	0	0	0	0	0	0	0
106	4ds	0.0332627	0.299364	2.69428	7.98304	1.5841	2.29512	1.60684	0.70011	0.000863081	6.90465e-05	0.0330959	0.1	0.00293255	0.55	0.6836	0.0948	1.84921	0.985849	73	8	0.901235	170.1	299.35	39.4	36	3.5717	0.0560624	0.0131614	3418	238120	81	9	0.00146356	220	0.0130257	1958
106	5ds	0.532203	11.0099	20.5231	13.4381	2.58172	2.16207	3.17085	1.46658	0.000776629	0.0003226	0.0205814	0.0530973	0.0118343	0.269912	0.9458	0.0776	0.730961	0.814203	427	188	0.694309	215.9	299.45	34.4	30.2	5.70835	0.0715256	0.0128404	88558	388080	617	331	0.00129059	194	0.0180882	2719
106	6ds	1.26398	30.4686	49.0624	13.5712	4.02284	2.99364	5.64269	1.88489	0.00104108	0.000576983	0.0145238	0.0762082	0.0171645	0.202602	1.1374	0.1304	0.542011	0.712929	1068	402	0.726531	204.4	295.45	34	30.4	4.97984	0.0377896	0.00816699	243494	604708	1475	916	0.00121741	183	0.027302	4104
106	7ds	0.099788	2.52796	7.7502	2.79406	0.571399	1.06441	0.718248	0.674787	0.000304424	0.000214225	0.0372093	0.181818	0.0186047	0.272727	1.1268	0.122	0.689406	0.795547	132	99	0.571429	214.5	273.45	33.8	29.6	5.34798	0.0417842	0.0100184	22074	85892	233	76	0.00110432	166	0.121542	18270
106	8ds	0	0	0	0	0	0	0	NA	0	NA	NA	NA	NA	NA	0	0	NA	NA	0	0	NA	NA	NA	NA	NA	NA	NA	NA	0	0	0	0	0	0	0	0
107	10ds	0.465664	11.0762	16.9967	4.42381	0.510341	1.16416	1.21545	1.04406	0.000147727	0.000409091	0.0388601	0.102151	0.0388601	0.252688	1.5192	0.068	0.236481	0.419878	338	171	0.664047	195.2	294.75	37.8	32.6	3.76588	0.106914	0.0180371	105994	76716	511	333	0.0019957	300	0.111886	16819
107	11ds	0.665234	12.074	24.8132	5.32188	1.06033	1.66309	1.7198	1.0341	0.00037037	0.000532407	0.0277778	0.122302	0.0258838	0.190647	0.8322	0.1112	0.416282	0.616541	613	129	0.826146	185.6	294.05	33.8	29.4	5.3146	0.0434703	0.00902081	99134	159392	746	363	0.000718453	108	0.0127459	1916
107	12ds	0	0	0	0	0	0	0	NA	0	NA	NA	NA	NA	NA	0	0	NA	NA	0	0	NA	NA	NA	NA	NA	NA	NA	NA	0	0	0	0	0	0	0	0
107	13ds	5.12231	126.095	163.049	30.9334	6.65618	7.55041	13.9654	1.84962	0.00171458	0.00298574	0.0177716	0.0760043	0.0315495	0.205212	1.2906	0.1392	0.281183	0.47662	3379	1506	0.691709	210.2	264.25	32.8	28.6	3.90566	0.0533137	0.00860638	1098742	1000576	4902	3791	0.00451029	678	0.0997253	14991
107	14ds	0.133047	2.72746	5.95385	0.532188	0.0558797	0.299356	0.173786	0.580533	5.5742e-05	0.00027871	0.0722892	0.375	0.0361446	0.0625	0.8968	0.0968	0.168478	0.321543	107	71	0.601124	215.7	NA	35.6	31	4.1153	0.0633057	NA	17724	8400	179	82	0.00440385	662	0.0241813	3635
107	15ds	2.86051	55.0814	91.6693	44.5707	9.29367	5.12231	13.2511	2.58695	0.00256876	0.00124592	0.0131494	0.0653061	0.0232259	0.34898	1.2194	0.128	0.524836	0.701349	2290	462	0.832122	204.1	299.85	39	34.4	3.37675	0.0780662	0.0168179	594898	1397052	2756	1656	0.00497595	748	0.0224982	3382
107	16ds	0.133047	2.16201	5.3884	8.24891	1.48571	2.49463	1.61218	0.646261	0.00091243	0.000150147	0.0366399	0.188679	0.00268097	0.169811	0.863	0.0836	1.10541	0.921551	150	12	0.925926	190	298.95	37.6	33.4	3.98508	0.0322873	0.00700579	19012	223336	162	65	0.000498926	75	0.0125796	1891
107	9ds	4.42381	97.5566	143.225	60.37	5.31804	7.25106	11.4486	1.57888	0.00313202	0.00231947	0.0224719	0.12361	0.0444444	0.211903	1.1804	0.0432	0.271254	0.464517	3404	889	0.792919	202.8	291.95	34.4	30.2	3.75534	0.0662414	0.018772	921556	799424	4306	2933	0.00374527	563	0.0321441	4832
107	1ds	2.32806	60.6292	94.9182	24.1453	4.65372	4.02421	7.95537	1.97688	0.00126514	0.00162853	0.0185741	0.0730241	0.0255751	0.184708	1.2132	0.1156	0.381929	0.584978	2398	453	0.841108	197.5	299.15	32.6	28.4	4.68839	0.0524224	0.0103263	496370	699640	2854	1823	0.00183584	276	0.0737528	11088
107	2ds	1.92896	44.7985	64.9528	18.6245	3.44047	6.05295	5.93392	0.980336	0.00164597	0.00102249	0.0293097	0.083558	0.0312379	0.245283	1.2222	0.0936	0.37654	0.579797	1684	268	0.862705	203.5	296.25	33.4	29.2	4.74006	0.0847852	0.0120813	374866	517240	1953	1347	0.00431688	649	0.139377	20954
107	3ds	0.831449	16.0636	31.6616	4.92218	0.412345	1.92896	1.37903	0.71491	0.00037884	0.00078064	0.0439024	0.273063	0.0682927	0.132841	1.1036	0.0348	0.154288	0.29901	779	171	0.82	218.1	298.35	32.6	30.2	4.6627	0.140562	0.0389765	145332	61992	952	483	0.000991087	149	0.0117001	1759
107	4ds	1.92896	45.0978	66.7487	54.543	5.09815	15.6978	7.59715	0.483964	0.00776529	0.00101407	0.0753979	0.068615	0.0243934	0.261753	1.222	0.0368	0.482884	0.671061	1725	280	0.860349	203.8	297.15	33.6	29.4	4.7023	0.0820483	0.00405357	375700	766456	2007	1356	0.00494878	744	0.116037	17445
107	5ds	6.45204	171.844	207.064	67.2143	11.9092	7.41652	21.9328	2.95729	0.00377526	0.00186912	0.0132247	0.0283925	0.0292952	0.232985	1.4478	0.1016	0.34007	0.542985	5741	482	0.922545	194.8	298.95	34.6	30	4.0157	0.075342	0.0147232	1506952	1790428	6226	5167	0.00591326	889	0.0299521	4503
107	6ds	0.532127	10.6758	14.7665	4.52308	0.77648	1.13077	1.38917	1.22852	0.000227899	0.000296269	0.0290102	0.0794702	0.0170648	0.225166	0.9804	0.0948	0.355514	0.558952	308	135	0.69526	195.6	298.85	36.2	31.8	4.24897	0.0756587	0.0124475	92112	116736	444	321	0.00238792	359	0.0270653	4069
107	7ds	6.31901	150.293	194.592	53.1129	11.4892	9.412	21.0439	2.23586	0.00351826	0.00359233	0.0147467	0.0574866	0.0270645	0.237522	1.4278	0.1368	0.342909	0.545963	4556	1282	0.780404	198.2	297.35	35	30.4	3.60986	0.0447923	0.00732697	1436452	1727284	5851	4519	0.00624584	939	0.0861048	12945
107	8ds	5.32127	112.445	153.918	64.0216	53.3297	0.033258	60.668	1824.17	0.00308642	0	1.24668e-05	0	0.00810342	0.365785	1.2772	0.2248	0.917362	0.879041	3965	656	0.858039	1.2	78.35	35.6	31.2	3.55723	0.0626311	0.0300332	1103246	8017580	4628	3381	0.000957829	144	0.00496209	746
107	10ds	6.05381	140.468	181.082	48.8629	9.92816	6.78559	18.8598	2.77939	0.00170634	0.00322867	0.0139827	0.0400932	0.0300395	0.259207	1.395	0.1136	0.324606	0.526419	4439	992	0.817345	193.3	299.45	37	31.8	3.73831	0.103253	0.0216515	1342594	1492388	5444	4223	0.00980584	1474	0.095557	14364
107	11ds	0.133051	2.72754	7.05169	1.56335	0.383798	0.565465	0.521905	0.922965	0.000101077	0.000235846	0.0278746	0.186667	0.0121951	0.186667	1.0572	0.168	0.577377	0.73538	174	37	0.824645	192.4	271.75	34.4	30.4	5.65912	0.0765648	0.0108517	20760	57692	212	82	0.00097127	146	0.0134581	2023
107	12ds	3.82521	82.9238	118.648	51.7567	7.05017	8.04957	11.3384	1.40858	0.00369471	0.00152313	0.0226308	0.0814758	0.0229137	0.182936	0.9972	0.0776	0.422272	0.621795	3032	520	0.853604	193.5	299.25	34.2	30	4.92243	0.0649141	0.0126177	644604	1059772	3567	2493	0.00288055	433	0.0293443	4411
107	13ds	4.59025	100.852	156.268	43.3413	12.2615	8.58177	17.362	2.02313	0.00428848	0.00183045	0.0137647	0.0578414	0.0173955	0.196184	1.0116	0.136	0.531988	0.706227	1766	2903	0.378239	268.5	293.85	34	29.8	5.69381	0.0403511	0.00667925	766700	1843136	4698	3032	0.00192258	289	0.0853587	12831
107	14ds	0.765041	16.964	24.3483	4.55699	0.957672	0.964617	2.03292	2.10749	0.000115429	0.000530975	0.014553	0.137255	0.022869	0.172549	1.3048	0.136	0.276611	0.471082	521	208	0.714678	211.1	296.85	38.8	35.4	3.82769	0.0889391	0.0147225	161630	143956	732	510	0.00361898	544	0.0286791	4311
107	15ds	3.45932	67.49	110.332	37.6201	4.87389	6.98516	8.72443	1.24899	0.00239875	0.00202	0.0280055	0.0969163	0.0303279	0.225551	1.0202	0.0696	0.355215	0.558648	2411	899	0.728399	189.8	299.65	34.6	30.4	4.79232	0.0559364	0.0122064	578808	732636	3317	2029	0.00214877	323	0.0264904	3982
107	16ds	0	0	0	0	0	0	0	NA	0	NA	NA	NA	NA	NA	0	0	NA	NA	0	1	NA	NA	NA	NA	NA	NA	NA	NA	0	0	0	0	0	0	0	0
107	9ds	2.56123	59.5402	80.5955	43.2747	7.10722	3.35953	11.0046	3.27565	0.0017413	0.000617882	0.00851741	0.0836957	0.0240547	0.243478	1.2464	0.0752	0.450798	0.645838	2112	305	0.873811	209.8	299.95	36.8	32.2	3.41252	0.0990244	0.0256134	585856	1068348	2423	1790	0.00724461	1089	0.0279473	4201
108	17ds	0.532082	10.6084	17.4257	8.84586	1.54392	1.16393	2.17092	1.86517	0.000429523	0.000104479	0.0168031	0.0362694	0.0206807	0.259067	0.9922	0.064	0.539373	0.71118	466	55	0.894434	186.7	297.45	38.8	35.2	4.39377	0.189519	0.0322732	94272	232132	524	319	0.00137676	207	0.00502152	755
108	18ds	8.57982	191.45	288.887	106.682	18.4025	8.87912	28.8919	3.25391	0.00604239	0.00542341	0.00866708	0.046548	0.0241234	0.219619	1.094	0.08	0.440026	0.636944	7332	1330	0.846456	188.1	299.85	38.4	34.4	5.42821	0.0820343	0.0237833	1577108	2766868	8687	5757	0.00524101	788	0.0311667	4686
108	19ds	3.15924	72.2966	130.859	47.3885	10.626	3.22575	14.5229	4.50219	0.000888099	0.00144316	0.0066921	0.025974	0.0193258	0.233766	0.9984	0.092	0.571334	0.731672	3225	707	0.820193	180.7	299.85	36.6	32.4	5.7631	0.135611	0.0339323	585912	1597652	3935	2174	0.00564007	848	0.0479339	7207
108	20ds	2.56064	47.5881	95.0431	41.5024	7.0761	4.42293	9.82847	2.22216	0.00135367	0.00169928	0.013227	0.0688652	0.0197936	0.250242	0.9168	0.0648	0.55278	0.71996	2013	840	0.705573	208.8	299.35	38.4	34.6	5.42627	0.0954047	0.0169433	413826	1063912	2858	1431	0.00395736	595	0.0386158	5806
108	21ds	1.56299	34.9511	60.0587	27.5685	6.3115	2.76017	8.08024	2.92744	0.000738632	0.000846069	0.00904882	0.046176	0.0132576	0.226551	0.9172	0.0792	0.659762	0.781104	1473	331	0.816519	187.5	299.05	36.6	33.2	5.61856	0.193746	0.0411424	265934	948952	1806	1051	0.00470227	707	0.0177516	2669
108	22ds	2.99296	61.921	94.4113	37.7113	7.09989	2.76017	11.0058	3.98737	0.0010767	0.000722523	0.00805319	0.0375458	0.0276243	0.279304	1.1988	0.0872	0.449896	0.645101	2516	320	0.887165	180.4	299.15	35.8	31.6	4.23084	0.14167	0.0282841	587272	1067488	2839	1862	0.00591276	889	0.0570059	8571
108	23ds	0.931143	17.9578	29.5638	9.91002	2.51683	1.76252	3.56005	2.01986	0.000488974	0.000357786	0.0155632	0.0353982	0.0192561	0.268437	1.0552	0.0948	0.533078	0.706963	720	167	0.811725	183.7	298.85	39	35	4.86804	0.165552	0.0262197	156852	378412	889	540	0.00336542	506	0.0260321	3914
108	24ds	1.23044	24.6088	40.4382	15.5967	3.72034	1.36346	5.19091	3.80716	0.000445903	0.000297269	0.0073319	0.043379	0.0221745	0.294521	0.9924	0.0928	0.547759	0.716703	934	279	0.769992	171.4	298.95	38.6	35.4	4.7186	0.186545	0.0419121	221104	559364	1216	740	0.00317919	478	0.00921167	1385
108	17ds	3.69205	76.7348	124.465	68.4194	13.2625	6.9517	17.4433	2.50922	0.00363694	0.00173941	0.0106665	0.0678832	0.0153238	0.227737	1.0172	0.08	0.620366	0.760319	2941	785	0.789318	189.4	299.65	37.8	34	5.40507	0.120026	0.0252284	628476	1993656	3742	2307	0.00504248	758	0.0241214	3626
108	18ds	4.52359	85.7487	168.371	102.014	15.2382	9.04719	20.1122	2.22303	0.00551686	0.00261998	0.0111939	0.0704622	0.0200793	0.258737	0.9662	0.0712	0.615577	0.757661	3770	1285	0.745796	186.1	299.95	36.4	32	5.19591	0.0883133	0.0293516	732668	2290656	5062	2578	0.00536844	807	0.0339735	5107
108	19ds	2.49463	45.7681	77.5996	59.9044	7.90434	3.09334	11.1066	3.59049	0.00127282	0.000746138	0.007314	0.0582192	0.0236234	0.320776	1.1008	0.06	0.540123	0.711678	1944	383	0.83541	184.6	299.85	35	30.6	3.25278	0.123517	0.0346726	481376	1188204	2333	1376	0.0113955	1713	0.0701756	10549
108	20ds	2.2618	47.1651	74.7058	27.707	5.20921	3.59227	7.85375	2.18629	0.00104204	0.00136267	0.01341	0.0882353	0.0167305	0.185882	1.0484	0.0768	0.472728	0.663277	1802	440	0.803747	187.7	297.45	36.4	32	4.779	0.102302	0.017764	397534	783064	2246	1418	0.00821565	1235	0.0531589	7991
108	21ds	0.565449	8.0826	18.2274	9.44633	1.98479	2.12875	2.51993	1.18376	0.000656922	0.000340192	0.0200602	0.127551	0.0147108	0.244898	0.8588	0.0908	0.672921	0.787637	434	111	0.79633	197.5	298.55	40	36.2	4.53931	0.094023	0.0194202	80444	298360	548	243	0.00204227	307	0.0118678	1784
108	22ds	4.65664	111.693	181.343	75.9365	8.61564	8.64805	14.8579	1.71807	0.00381939	0.00320899	0.020037	0.0644725	0.0292078	0.18936	1.1856	0.0704	0.376615	0.579868	3708	1709	0.684512	192	299.95	34.4	29.8	4.84698	0.050627	0.0130927	938358	1295128	5452	3358	0.00490943	738	0.0702554	10561
108	23ds	0.332617	7.98281	20.0901	4.45707	0.95674	1.09764	1.32394	1.20617	0.000229253	0.000447043	0.0173611	0.145923	0.0194444	0.141631	1.0414	0.078	0.556969	0.722648	359	244	0.595357	201.9	259.55	35	30.6	8.67277	0.0981979	0.0155756	55198	143820	604	240	0.00123068	185	0.0229839	3455
108	24ds	0.399141	8.9474	20.3894	13.1384	58.4416	0.0332617	58.8487	1769.26	0.0018315	0	1.13824e-05	0	0.00076262	0.279167	0.9702	0.5848	2.16004	0.993082	441	172	0.719413	195.3	73.15	36	31	6.44918	0.103215	0.0304425	61196	8785120	613	269	0.000485621	73	0.00210879	317
108	10ds	8.97965	213.117	290.275	87.3021	20.7744	8.41426	32.7403	3.89105	0.00539169	0.00420956	0.00799412	0.0234199	0.0227672	0.218679	1.1832	0.1136	0.437135	0.634519	7758	944	0.891519	188.9	299.45	38.2	34	5.04715	0.0949812	0.0302815	1798962	3123216	8728	6408	0.00730345	1098	0.0652588	9811
108	11ds	9.24571	233.205	306.239	111.481	19.6726	8.41426	32.0221	3.80569	0.00441353	0.00572882	0.00922484	0.0198764	0.0224032	0.210851	1.1872	0.076	0.413801	0.614345	7825	1365	0.851469	188.4	299.85	35.2	30.8	5.09015	0.138717	0.0348826	1856622	2957580	9208	7012	0.00820141	1233	0.0350206	5265
108	12ds	9.64481	247.007	321.338	105.527	45.2348	0.033258	58.2466	1751.36	0.0421053	0	5.88019e-05	0	0.0143183	0.236695	1.1946	0.14	0.650934	0.776609	8468	1174	0.878241	189.9	81.95	35.4	31.2	5.20884	0.134385	0.0339818	1956188	6800604	9662	7427	0.00490887	738	0.0098111	1475
108	13ds	9.11268	227.252	299.82	111.547	18.9299	8.41426	30.9013	3.6725	0.00441365	0.0055869	0.00986623	0.0212531	0.0226116	0.211703	1.1676	0.0696	0.411832	0.612593	7686	1310	0.85438	187.8	299.85	35.2	31	5.14255	0.141349	0.0360037	1799780	2845928	9015	6833	0.00788879	1186	0.0319476	4803
108	14ds	1.39683	26.5731	39.5104	17.8263	3.68833	1.56312	5.35735	3.42734	0.000368537	0.000393106	0.00828232	0.0339703	0.0192654	0.261146	1.0162	0.0576	0.506489	0.688462	1015	170	0.85654	189.2	298.75	37.2	33.4	4.14498	0.129215	0.04071	250920	554504	1188	799	0.00502195	755	0.0189969	2856
108	15ds	0.299322	5.78688	14.6335	2.95996	0.624983	0.565385	0.867474	1.53431	0.000113568	0.000465629	0.0223167	0.20979	0.0116897	0.153846	0.8064	0.0904	0.553562	0.720464	250	190	0.568182	209.6	295.35	38.2	33.8	5.856	0.0714112	0.0141422	36456	93960	440	174	0.00146335	220	0.0077225	1161
108	16ds	2.02874	37.3154	69.2763	32.8256	7.20205	3.59186	9.31922	2.59454	0.00128278	0.000766882	0.0111665	0.0322181	0.0183647	0.282528	0.9056	0.1128	0.643623	0.772816	1770	311	0.850553	183.3	299.65	36.4	33	5.41521	0.0929632	0.0169158	318296	1082756	2083	1122	0.0020886	314	0.0154317	2320
108	9ds	9.71132	234.069	374.252	142.677	24.3288	6.01969	36.4095	6.0484	0.00730724	0.00754448	0.00535446	0.0255514	0.0236307	0.198078	1.0216	0.0736	0.479124	0.6682	10305	934	0.916897	189.8	299.95	35.2	30.8	6.08894	0.12893	0.0355692	1816206	3657596	11253	7038	0.00781562	1175	0.0239125	3595
109	25ds	8.81436	200.568	298.79	142.693	18.2455	10.6105	29.7631	2.80507	0.00684326	0.00709988	0.0112597	0.0506757	0.0279124	0.235079	1.1468	0.0624	0.412315	0.613023	7539	1420	0.8415	199.9	299.95	33.6	29.2	4.36424	0.0795686	0.0260496	1731364	2742716	8983	6030	0.00688518	1035	0.0329158	4948
109	26ds	3.62553	78.0653	126.86	119.21	11.6961	8.7811	16.3279	1.85944	0.00427779	0.00213009	0.0150077	0.0678887	0.0183617	0.233537	1.126	0.0512	0.547178	0.716324	3155	656	0.827867	200.5	299.95	35.2	30.4	4.29161	0.0814039	0.0251212	696272	1758192	3814	2347	0.00286051	430	0.0228774	3439
109	27ds	0	0	0	0	0	0	0	NA	0	NA	NA	NA	NA	NA	0	0	NA	NA	2	2	NA	NA	NA	NA	NA	NA	NA	NA	0	0	0	0	0	0	0	0
109	28ds	8.68131	229.073	334.813	145.054	21.1919	7.15127	34.0874	4.76662	0.00432105	0.00728114	0.00652467	0.0347258	0.0253772	0.232376	1.3096	0.0576	0.422156	0.621693	8416	1634	0.837413	175.4	299.85	34.6	30.2	4.89327	0.173599	0.0496711	1938490	3185628	10066	6887	0.0125995	1894	0.0429941	6463
109	29ds	9.24676	189.858	284.288	150.177	19.9395	7.61693	32.3204	4.24323	0.00784339	0.00401813	0.00646559	0.05108	0.0304616	0.252189	1.127	0.0664	0.416726	0.616934	7218	1315	0.845892	187.9	294.25	33.6	29.4	3.71187	0.0677083	0.0240318	1861126	2997368	8547	5708	0.0135442	2036	0.0734685	11044
109	30ds	7.94955	166.841	287.282	84.1189	17.251	10.0783	26.4278	2.62225	0.00515965	0.00742882	0.010166	0.0567735	0.0246448	0.200393	1.0088	0.1056	0.459369	0.652759	6343	2263	0.737044	198.1	295.35	33	28.6	5.05731	0.0279642	0.00753015	1379486	2593216	8637	5016	0.00292703	440	0.0701423	10544
109	31ds	4.55686	93.6983	152.438	91.1704	12.6545	7.35084	18.5201	2.51945	0.00352113	0.0024612	0.011695	0.0637312	0.0226558	0.265933	1.1068	0.068	0.499332	0.683286	3552	1015	0.777753	200.9	299.95	35.8	30	4.00298	0.0771859	0.0252317	881730	1902260	4583	2817	0.00669226	1006	0.0328493	4938
109	32ds	4.78969	100.883	178.915	88.0105	12.8699	5.48818	18.8472	3.43415	0.00285579	0.00243972	0.0076939	0.0596811	0.0241144	0.211845	1.0932	0.0764	0.498741	0.682854	4037	1331	0.752049	192.6	299.95	33.2	28.8	4.5482	0.0695313	0.0258987	898528	1934644	5379	3033	0.00884762	1330	0.0675745	10158
109	17ds	4.35679	75.8281	143.674	115.472	11.0002	7.78236	16.4345	2.11176	0.00371067	0.00314253	0.0154384	0.0789314	0.0267157	0.297511	1.0488	0.0512	0.480611	0.669334	3334	976	0.77355	193.1	292.95	33.6	29.4	3.41887	0.139578	0.032922	816996	1653764	4320	2280	0.0125382	1885	0.0441	6630
109	18ds	4.35679	83.3777	148.563	47.8249	5.98183	8.381	10.6221	1.26741	0.00283724	0.00366289	0.0228686	0.135522	0.0259769	0.149851	0.9708	0.0592	0.359665	0.563147	3450	1001	0.775107	214	299.95	34.8	30.4	4.92689	0.072944	0.0156191	697624	899308	4467	2507	0.00623919	938	0.0290541	4368
109	19ds	4.45657	94.0202	140.216	71.4048	8.79122	4.35679	15.2338	3.49657	0.00178731	0.00183434	0.0110139	0.0564409	0.0331925	0.313413	1.279	0.0536	0.373747	0.577085	3557	650	0.845496	199.3	299.95	37.8	32.4	3.55365	0.121349	0.030608	968584	1321672	4216	2827	0.00959825	1443	0.0591659	8895
109	20ds	10.8754	261.408	361.68	160.569	19.6903	5.75363	35.4993	6.1699	0.00451257	0.00640717	0.00556099	0.0322512	0.0299619	0.195841	1.2152	0.0608	0.351314	0.554666	9620	1234	0.886309	188.3	293.65	35	29.2	4.18645	0.125376	0.0346514	2376730	2960232	10875	7860	0.0152521	2293	0.0407609	6128
109	21ds	7.44978	173.041	282.061	82.0141	17.795	9.51177	27.0453	2.84335	0.00399734	0.00671157	0.0109824	0.0384193	0.0228241	0.203897	1.116	0.0872	0.465937	0.657971	7381	1088	0.871531	184.6	299.75	34	28.8	5.35367	0.139044	0.035997	1390684	2675300	8481	5203	0.00950512	1429	0.0309299	4650
109	22ds	7.94865	180.291	253.392	141.479	20.2577	7.35001	31.4613	4.28044	0.00655541	0.0039994	0.00908346	0.0238249	0.0235776	0.250483	1.2484	0.0648	0.448422	0.643895	6402	1199	0.842258	195.4	299.65	36.8	31.8	4.27238	0.104471	0.026011	1684336	3045548	7619	5421	0.00839431	1262	0.0512172	7700
109	23ds	8.01517	182.553	267.66	124.119	17.9002	6.85114	29.5057	4.30668	0.00480081	0.00485385	0.00816054	0.0456274	0.0279684	0.251267	1.2668	0.0672	0.405241	0.606669	6533	1498	0.813473	193.6	299.95	34	29.2	3.87962	0.116403	0.0253683	1744772	2691112	8048	5489	0.0193229	2905	0.0532194	8001
109	24ds	6.2525	145.603	198.217	140.282	9.30499	6.55182	19.162	2.92468	0.00182345	0.00357873	0.0106118	0.0711563	0.0411652	0.262601	1.305	0.0344	0.288696	0.485596	5202	747	0.874433	187.5	290.75	34.6	29.6	3.34601	0.179291	0.0569843	1481900	1398912	5960	4378	0.0160503	2413	0.0345151	5189
109	17ds	1.76292	35.3915	62.5006	23.7163	2.78752	2.89385	4.87999	1.68633	0.00085084	0.00106355	0.017381	0.118694	0.0311905	0.20178	0.9728	0.056	0.367759	0.571214	1312	563	0.699733	187	299.95	34.2	30.2	4.46768	0.0849329	0.0217573	314538	419016	1879	1064	0.00934016	1404	0.0247807	3725
109	18ds	1.39703	24.3815	55.0165	27.8076	3.19771	3.89173	4.74378	1.21894	0.000922276	0.00142763	0.0239135	0.117162	0.0253691	0.270627	0.9596	0.0592	0.486897	0.674086	934	711	0.567781	203.8	299.95	33.6	29.8	4.56545	0.0923525	0.0186228	232402	480676	1654	733	0.00292046	439	0.0130656	1964
109	19ds	0.798304	12.54	27.5082	15.7332	3.48923	3.09343	4.4303	1.43216	0.000992513	0.000539143	0.0184832	0.0880503	0.017721	0.342767	0.9702	0.0848	0.672812	0.787584	666	160	0.806295	185.1	285.25	37	31.4	3.81793	0.0806145	0.0147289	141460	524496	827	377	0.00198911	299	0.063545	9552
109	20ds	10.378	303.588	396.657	128.427	10.165	10.1119	27.2308	2.69296	0.00506131	0.00750384	0.015842	0.0569142	0.0494165	0.177857	1.3966	0.0416	0.202933	0.37329	9558	2333	0.803801	201.7	293.85	33.2	29	4.49511	0.0603202	0.0191254	2565316	1527988	11925	9127	0.00832232	1251	0.0538988	8102
109	21ds	5.72118	137.075	214.711	60.7044	8.9831	8.38219	16.0699	1.91715	0.00354684	0.00401627	0.0161863	0.0879479	0.024612	0.141694	1.1174	0.068	0.355564	0.559002	3495	2922	0.544647	183.8	299.95	34	29.8	5.65003	0.0782042	0.0172911	1065276	1350328	6455	4121	0.00440398	662	0.0343337	5161
109	22ds	1.92923	39.0504	59.8395	34.0277	8.19156	5.88749	10.472	1.77869	0.00309435	0.000425828	0.0152597	0.0898204	0.0144481	0.221557	1.0204	0.0912	0.662008	0.782233	1553	237	0.867598	211.4	294.85	36.4	32	4.60709	0.0374477	0.00669767	342796	1231344	1799	1174	0.00041911	63	0.0723596	10877
109	23ds	0.0332627	0.232839	1.43029	1.49682	0.520202	0.432415	0.545947	1.26255	0.000123379	6.72978e-05	0.0191816	0.153846	0.00383632	0.538462	0.774	0.1616	1.32645	0.952843	24	19	0.55814	NA	293.95	NA	NA	3.4626	NA	0.0127411	3870	78196	43	7	0.000598728	90	0.0188932	2840
109	24ds	3.15995	64.2302	102.649	41.1459	7.73014	2.89385	11.6814	4.03663	0.000707499	0.00112622	0.00558947	0.0499597	0.0238198	0.2361	1.0088	0.0648	0.470758	0.661747	2470	609	0.802209	180.5	294.95	33.8	29.4	4.25918	0.254575	0.0619905	593950	1161984	3086	1931	0.00711156	1069	0.0178155	2678
11	10ds	0.0332598	0.166299	1.89581	2.96013	0.0710963	2.56101	0.0935799	0.0365403	0	NA	NA	NA	NA	NA	0.676	0.02	0.619316	0.759738	24	33	0.421053	245.9	299.65	NA	NA	6.8193	0.0553348	0.00384701	3380	10688	57	5	0.000665197	100	0.103591	15573
11	11ds	0	0	0	0.0997795	0.00290026	0.0997795	0.00290026	0.0290667	0	NA	NA	NA	NA	NA	0	0.016	NA	NA	1	8	NA	NA	NA	NA	NA	-1.72624	NA	NA	0	436	0	0	0	0	0	0
11	12ds	0.399118	8.24844	14.1022	6.25285	1.00032	0.764976	1.56369	2.0441	0.00018292	0.000331542	0.0200401	0.0914634	0.0227121	0.292683	1.3492	0.0664	0.443359	0.639719	327	97	0.771226	182	298.75	36.4	32.8	3.99467	0.13782	0.0267601	84692	150380	424	248	0.00149669	225	0.0162175	2438
11	13ds	1.46343	24.579	43.2045	17.0956	3.32612	4.3903	5.10963	1.16385	0.00142109	0.000760409	0.0237572	0.116424	0.0235576	0.255717	1.136	0.0716	0.457113	0.650951	947	351	0.729584	197.1	298.35	33.8	29.8	3.58029	0.0443577	0.00717496	268118	500020	1299	739	0.00274726	413	0.110962	16681
11	14ds	1.66299	33.3264	54.4796	18.9914	3.3432	3.5588	5.58563	1.56953	0.00105828	0.000859074	0.0184744	0.0995106	0.0297974	0.257749	1.1542	0.076	0.396353	0.598536	1319	315	0.807222	180.2	297.65	35.4	31	3.87229	0.0673403	0.0170897	337108	502588	1638	1002	0.00313308	471	0.0256899	3862
11	15ds	5.02224	94.2917	141.288	114.613	12.8556	7.11761	20.1642	2.833	0.00418103	0.00205384	0.0123948	0.0645161	0.0295409	0.376774	1.2544	0.0544	0.440745	0.637544	3489	750	0.823071	198.6	299.95	35.6	31.6	2.78011	0.0799263	0.0234886	1098716	1932596	4248	2835	0.00720408	1083	0.0375038	5638
11	16ds	4.15748	85.6441	123.527	64.89	10.9073	5.85373	16.5023	2.81911	0.00239312	0.00174633	0.0118293	0.0431454	0.0262195	0.331246	1.1832	0.0824	0.469744	0.660956	3061	646	0.825735	192.3	299.75	33.6	29.6	3.66366	0.0798747	0.0209313	841106	1639712	3714	2575	0.00452999	681	0.0263019	3954
11	9ds	4.35704	84.0476	131.942	71.8413	8.78278	7.48347	14.1165	1.88636	0.00344949	0.00229966	0.0136779	0.126771	0.0250888	0.21034	1.0676	0.0528	0.422695	0.622162	2830	1130	0.714646	199.5	299.95	35.8	31.4	4.09583	0.0766028	0.0188288	801832	1320328	3967	2527	0.00611316	919	0.0319827	4808
11	25ds	3.52594	67.8245	107.441	44.7063	8.72997	6.98536	13.295	1.90327	0.00260021	0.00214403	0.0141596	0.103704	0.022838	0.259259	1.19	0.0772	0.464244	0.656635	2627	600	0.814069	182.7	297.85	37.6	33	3.78063	0.0967021	0.0184173	686192	1312240	3230	2039	0.0103782	1560	0.0333767	5017
11	26ds	3.06025	60.0408	98.9925	79.1674	7.42146	5.18912	11.5909	2.23369	0.00218971	0.00171626	0.0158333	0.0771277	0.0302353	0.325355	1.1298	0.0504	0.444041	0.640284	2418	556	0.813046	188.6	296.65	37.8	34.6	3.53807	0.082868	0.0234302	626724	1115552	2976	1805	0.00333967	502	0.0205103	3083
11	27ds	10.7441	260.487	334.931	112.298	25.7295	5.58829	42.2004	7.55158	0.00727995	0.00436797	0.00423674	0.0247831	0.0272546	0.261214	1.3424	0.1168	0.408598	0.609697	9471	591	0.941264	180.4	299.85	37.8	34	4.05693	0.116427	0.0336968	2475818	3867508	10069	7831	0.0109371	1644	0.0269635	4053
11	28ds	0.3659	4.88975	13.1391	6.68599	1.12109	1.62992	1.46238	0.897208	0.000183459	0.000458647	0.0272351	0.070922	0.0219065	0.475177	0.882	0.0696	0.631942	0.766623	283	111	0.718274	181	299.95	38.6	34.8	4.02453	0.138943	0.0345457	51300	168516	395	147	0.00183615	276	0.0114759	1725
11	29ds	0.798327	10.2119	29.3718	20.2575	4.49596	3.99163	5.28144	1.32313	0.00139793	0.000743045	0.0193587	0.123028	0.0134476	0.350158	0.854	0.0992	0.82762	0.851277	598	283	0.678774	186	299.35	40	36.6	3.98919	0.0706103	0.00877639	118068	675808	883	307	0.00256795	386	0.140612	21136
11	30ds	6.28682	132.023	179.59	104.348	18.2519	6.02072	27.0029	4.485	0.00335348	0.00196355	0.00633534	0.0321035	0.0239942	0.326306	1.274	0.0808	0.489354	0.675925	4499	884	0.835779	190.6	299.85	36.4	32	3.53407	0.0781044	0.0235327	1315398	2743528	5399	3969	0.00659285	991	0.085747	12889
11	31ds	5.98745	138.443	189.669	68.0574	12.3319	6.32009	20.394	3.22685	0.00241369	0.0024852	0.00926674	0.0455764	0.0269921	0.240393	1.1778	0.0884	0.403055	0.604683	4821	866	0.847723	178.8	299.45	36.2	31.8	4.56767	0.143956	0.0344409	1211848	1853664	5702	4162	0.00953335	1433	0.0406016	6103
11	32ds	0	0	0	0.698536	0.0250409	0	0.0250409	NA	0	NA	NA	NA	NA	NA	0	0.0368	NA	NA	0	5	NA	NA	NA	NA	NA	NA	NA	NA	0	3764	0	0	0	0	0	0
11	1ds	2.69496	56.0287	91.7619	37.7628	6.899	8.31779	9.55689	1.14897	0.00384164	0.00155115	0.0225434	0.125569	0.016185	0.124659	0.9588	0.0768	0.55578	0.721888	2652	106	0.961566	169.9	297.75	33.6	29.2	5.59464	0.0225715	0.00613745	399428	1036784	2758	1684	0.00125765	189	0.0862721	12965
11	2ds	0.399254	6.88713	16.7021	4.79105	1.10317	1.29758	1.46718	1.13071	0.00040241	0.000321928	0.0264106	0.100529	0.0216086	0.238095	0.774	0.1032	0.605366	0.751896	372	129	0.742515	211.2	296.85	34.6	30.2	5.46047	0.0349507	0.00626835	54704	165784	502	207	0.000725312	109	0.140285	21082
11	3ds	0.0665423	0.831779	4.62469	2.09608	0.354538	0.56561	0.399188	0.705765	0.000179576	8.97878e-05	0.0301887	0.166667	0.0150943	0.166667	0.671	0.0728	0.951356	0.888148	131	8	0.942446	171.9	288.95	37.2	31.8	5.68073	0.0293397	0.00728278	6710	53280	139	25	0.000572264	86	0.00900318	1353
11	4ds	7.81873	181.528	230.602	116.815	15.4827	6.05535	28.6749	4.73546	0.00377919	0.0028119	0.007035	0.0486242	0.0345745	0.302299	1.5068	0.0592	0.337184	0.539938	5844	1076	0.844509	192.5	292.65	34.6	30.2	3.21829	0.147156	0.0384935	1982530	2326740	6931	5456	0.0150186	2257	0.0424074	6373
11	5ds	4.05908	86.2389	129.924	47.7109	10.5577	7.28639	15.4537	2.1209	0.00290341	0.00211304	0.0138014	0.0602094	0.0214268	0.248037	1.0664	0.1024	0.499189	0.683181	3042	859	0.7798	189.3	298.75	34.4	30	4.5133	0.0498856	0.0125812	735774	1586608	3905	2592	0.00348016	523	0.029598	4448
11	6ds	0	0	0	0	0	0	0	NA	0	NA	NA	NA	NA	NA	0	0	NA	NA	1	0	NA	NA	NA	NA	NA	NA	NA	NA	0	0	0	0	0	0	0	0
11	7ds	0	0	0	0.0332712	0.000479105	0	0.000479105	NA	0	NA	NA	NA	NA	NA	0	0.0144	NA	NA	0	0	NA	NA	NA	NA	NA	NA	NA	NA	0	72	0	0	0	0	0	0
11	8ds	0.0998135	1.33085	2.59515	0.698695	0.272424	0.232898	0.376097	1.61486	5.5894e-05	4.47152e-05	0.0121951	0.133333	0.0121951	0.166667	1.168	0.0904	0.559635	0.724345	61	17	0.782051	210.9	280.05	35	30.8	3.61148	0.0497803	0.00765714	15580	40940	78	40	0.00021959	33	0.0618711	9298
110	10ds	7.48431	179.723	259.922	157.769	21.558	7.48431	31.8352	4.25359	0.00604014	0.00350019	0.00674386	0.028784	0.0214325	0.232859	1.184	0.0592	0.491035	0.677177	6476	1326	0.830044	183.3	299.95	34.4	29.6	4.65866	0.157506	0.0370905	1544802	3240484	7814	5403	0.0105579	1587	0.0537274	8076
110	11ds	3.49268	76.6726	112.331	60.5065	11.7805	5.32218	16.323	3.06698	0.00246309	0.00119914	0.00971038	0.0425868	0.0180094	0.26735	1.1676	0.0848	0.555502	0.72171	2615	751	0.776887	178.4	299.35	33.4	29.6	4.18748	0.0788943	0.0203187	682808	1770776	3377	2305	0.00538871	810	0.0290657	4369
110	12ds	0.133054	1.72971	5.55502	1.89603	0.700984	0.399163	0.805312	2.0175	0.000101538	0.000157948	0.0123223	0.163934	0.00663507	0.180328	0.7818	0.1376	0.887563	0.87045	76	89	0.460606	213.5	295.95	37.2	33.4	4.95383	0.0834562	0.0143358	15682	105368	167	52	0.00065862	99	0.0159599	2399
110	13ds	1.79624	42.9766	66.7268	20.2575	4.42901	3.92511	6.63533	1.69048	0.00115146	0.00107384	0.0182963	0.0633714	0.0157469	0.174905	0.9722	0.1072	0.478194	0.667489	1440	558	0.720721	199.3	298.15	34.6	30.4	5.4554	0.0294246	0.00638549	331642	665744	2006	1292	0.0013505	203	0.103829	15607
110	14ds	0.498954	11.1766	20.9561	5.22239	0.72504	1.39707	1.30742	0.935829	0.000229253	0.00043558	0.0384263	0.0707965	0.0237877	0.212389	1.0292	0.0768	0.351209	0.554558	446	183	0.709062	191.5	288.35	38.2	34.6	5.99978	0.0578807	0.00976477	87540	108984	630	336	0.00150352	226	0.0231116	3474
110	15ds	0	0	0	0.0997908	0.00167649	0	0.00167649	NA	0	NA	NA	NA	NA	NA	0	0.012	NA	NA	0	0	NA	NA	NA	NA	NA	NA	NA	NA	0	252	0	0	0	0	0	0
110	16ds	0	0	0	0	0	0	0	NA	0	NA	NA	NA	NA	NA	0	0	NA	NA	0	1	NA	NA	NA	NA	NA	NA	NA	NA	0	0	0	0	0	0	0	0
110	9ds	10.4115	267.839	349.468	139.042	15.198	8.51549	29.6717	3.48445	0.00679885	0.00551096	0.00986943	0.0456227	0.0319665	0.180271	1.196	0.0496	0.311762	0.512204	9084	1389	0.867373	209.7	299.85	34.6	30	4.78975	0.0938904	0.0240661	2175614	2284476	10506	8052	0.00791674	1190	0.0447728	6730
110	25ds	8.94639	235.466	335.14	79.0209	18.2817	6.35227	31.3804	4.94003	0.00218092	0.00752573	0.00687248	0.0326814	0.0230173	0.193258	1.314	0.0976	0.379431	0.582584	8285	1772	0.823804	175.8	298.25	37.8	33.4	5.12706	0.129208	0.0289581	1969254	2748472	10077	7080	0.0119795	1801	0.0343156	5159
110	26ds	3.39231	70.2408	115.106	52.7804	6.65122	5.2215	10.8705	2.08188	0.00179541	0.00170711	0.0149701	0.0703437	0.0284431	0.2502	1.1744	0.0544	0.41101	0.611859	2603	852	0.753401	183.5	299.85	37.8	34	4.72276	0.09147	0.0214591	634328	999944	3461	2112	0.0037648	566	0.0179726	2702
110	27ds	10.7091	297.659	367.766	167.986	16.2685	4.15724	36.4733	8.77342	0.00186249	0.0052718	0.00506102	0.0241706	0.0430595	0.265403	1.5104	0.0472	0.256522	0.44604	9406	1624	0.852765	191.1	292.05	34.8	30.2	3.49673	0.214767	0.0438158	3037576	2445812	11058	8950	0.0219569	3301	0.069855	10502
110	28ds	1.09751	21.0523	33.1249	20.753	3.59609	1.49661	5.05514	3.37773	0.000475859	0.000305038	0.00869083	0.0441558	0.0260725	0.387013	1.1668	0.0424	0.539662	0.711373	802	192	0.806841	195.5	299.65	38.2	34.2	3.55377	0.199125	0.0361653	219354	540636	996	633	0.00402421	605	0.012485	1877
110	29ds	7.15046	186.644	257.25	95.151	17.432	5.65385	27.3673	4.84046	0.00467805	0.00178794	0.00754746	0.0217248	0.023481	0.205069	1.2592	0.0904	0.44005	0.636964	6234	1489	0.807199	186.5	299.65	34.2	30	5.05078	0.107763	0.019332	1493672	2620720	7735	5612	0.00983105	1478	0.0894506	13448
110	30ds	1.23054	27.1385	39.6102	18.1921	3.64669	2.2948	5.37506	2.34228	0.000613745	0.000306873	0.0124156	0.0148305	0.0246485	0.324153	1.372	0.0904	0.492748	0.678448	1007	182	0.84693	177.3	299.55	38.2	34.8	3.83988	0.135418	0.0240341	259842	548244	1191	816	0.00313955	472	0.134116	20163
110	31ds	7.31675	178.529	252.295	129.407	10.9102	5.42105	21.7141	4.00551	0.00329068	0.00303258	0.00924687	0.0517304	0.03863	0.230965	1.1436	0.0328	0.303161	0.502447	6666	911	0.879768	178.8	293.15	35.6	31	4.2253	0.148271	0.0387716	1624258	1640236	7586	5368	0.00995078	1496	0.0423507	6367
110	32ds	0.33258	6.55182	13.0704	5.35453	0.95304	1.8957	1.26838	0.669081	0.00052527	0.000228378	0.038381	0.0774648	0.0146546	0.211268	0.9098	0.0688	0.604472	0.751384	301	90	0.769821	183.9	295.25	38	35	6.52279	0.0873616	0.0120478	47408	143280	393	197	0.0016762	252	0.0839364	12619
110	25ds	7.28453	171.569	239.325	70.7497	11.62	7.84999	21.7018	2.76456	0.00323828	0.00449311	0.0130308	0.058689	0.0272618	0.207698	1.19	0.0848	0.332956	0.535438	5856	1322	0.815826	188.2	299.05	37.2	33.2	4.58424	0.102132	0.0198241	1515486	1746696	7195	5158	0.00882126	1326	0.0383119	5759
110	26ds	4.82309	94.1334	133.849	80.795	7.65749	5.62139	14.8969	2.65003	0.00209222	0.00172766	0.0143031	0.0512821	0.0393551	0.32861	1.1476	0.044	0.313394	0.514034	3532	484	0.879482	197.5	299.85	38	34.2	3.10115	0.128288	0.0261839	1088212	1151064	4024	2830	0.00763711	1148	0.0374604	5631
110	27ds	3.09343	68.8205	107.771	36.4559	10.0373	4.55699	14.0611	3.08561	0.00123988	0.00229607	0.00808643	0.0887622	0.0152449	0.220684	1.1484	0.1036	0.543381	0.713833	2223	1012	0.687172	180.2	299.15	38.6	34.8	4.66648	0.103507	0.0208553	604854	1508788	3240	2069	0.00454368	683	0.0264372	3974
110	28ds	0.931355	22.1197	40.2478	9.41334	1.23711	1.82945	2.49638	1.36455	0.000482625	0.00061211	0.0257787	0.101124	0.037594	0.173034	1.2258	0.0552	0.297191	0.49556	891	316	0.738194	199.3	291.05	36.6	32.2	5.24286	0.0604752	0.0112009	189292	185960	1210	665	0.000645296	97	0.0107039	1609
110	29ds	6.78559	177.955	248.073	85.352	15.862	6.12033	25.7632	4.20945	0.00223186	0.00332632	0.00561609	0.0425459	0.0256077	0.218176	1.293	0.0744	0.415311	0.615683	5985	1462	0.803679	182.4	299.75	36	31.4	4.77251	0.122597	0.0323622	1488340	2384352	7458	5350	0.0104644	1573	0.0857179	12885
110	30ds	2.89385	61.9018	105.044	35.3582	10.3802	4.55699	13.9501	3.06126	0.00144579	0.00147623	0.00845179	0.0474308	0.0181841	0.253755	1.0432	0.1304	0.591922	0.744096	2520	633	0.799239	173.2	299.25	36.8	33	5.09579	0.094421	0.0242423	536622	1560340	3158	1861	0.00417779	628	0.09414	14151
110	31ds	0.365889	7.01842	12.3737	4.78982	1.3919	0.931355	1.71997	1.84674	0.000287452	0.000195467	0.0138359	0.0928571	0.0104962	0.185714	0.8256	0.0872	0.719547	0.809255	324	48	0.870968	181.1	299.25	37	32.2	5.80591	0.178353	0.0349027	49316	209228	372	211	0.000758389	114	0.00264106	397
110	32ds	0	0	0	0.133051	0.000957965	0	0.000957965	NA	0	NA	NA	NA	NA	NA	0	0.0068	NA	NA	0	1	NA	NA	NA	NA	NA	NA	NA	NA	0	144	0	0	0	0	0	0
111	25ds	1.03091	19.5208	33.1554	6.21871	0.743957	2.19484	1.77356	0.808061	0.000405069	0.000740698	0.0302491	0.182584	0.0355872	0.109551	0.8932	0.0552	0.236176	0.41947	722	269	0.728557	204.9	253.05	35.8	32	5.40704	0.0595305	0.0118884	154804	111856	997	587	0.000665102	100	0.00738264	1110
111	26ds	1.49648	27.0697	59.2939	7.21636	0.421595	3.05947	1.79719	0.587417	0.000590277	0.00167639	0.0743671	0.258007	0.0553797	0.0569395	0.8936	0.0336	0.116104	0.234586	1455	321	0.819257	217.2	299.85	36.2	32.2	6.08094	0.0525128	0.0157404	206824	63388	1783	814	0.000811425	122	0.0179112	2693
111	27ds	0.432317	6.61777	11.7391	3.22575	0.579384	0.831378	1.0215	1.22869	0.000158389	0.000237583	0.0264977	0.0895522	0.0288018	0.253731	1.0796	0.0992	0.3637	0.567187	307	45	0.872159	198.2	295.85	37.6	33.8	4.10618	0.0757327	0.0169112	66474	87112	353	199	0.000678404	102	0.00313263	471
111	28ds	0.432317	8.1475	16.029	7.4824	1.11772	1.66276	1.56391	0.940552	0.000436922	0.000310445	0.0315101	0.0662983	0.0184304	0.254144	0.8704	0.0584	0.544691	0.714695	398	83	0.827443	206.4	295.95	36.2	31.6	5.27472	0.140203	0.020079	67086	168052	482	245	0.000997654	150	0.00467567	703
111	29ds	1.26369	28.9652	38.9085	9.14516	1.70205	2.62715	3.15998	1.20282	0.000723349	0.000498043	0.0323587	0.0423729	0.0249513	0.182203	1.0764	0.1096	0.335948	0.538627	983	182	0.843777	198.3	292.05	35.4	30.8	5.35762	0.0540962	0.00782281	219204	255908	1170	871	0.000851331	128	0.0762939	11471
111	30ds	0.365806	6.58451	12.5039	5.52035	0.831192	1.66276	1.28539	0.773048	0.000422076	0.000239556	0.0335731	0.115108	0.028777	0.294964	0.9604	0.0844	0.451789	0.646645	282	93	0.752	198	299.05	36.6	31.8	4.44065	0.029696	0.00756005	68290	124972	376	198	0.000558686	84	0.0868158	13053
111	31ds	3.35877	74.3917	111.671	29.5638	3.752	7.38264	7.81258	1.05824	0.00154723	0.00263161	0.0348549	0.0878877	0.0330856	0.197194	1.0384	0.0616	0.284206	0.480251	2804	547	0.836765	194.3	296.85	35.4	30.8	4.6517	0.0816683	0.01664	610520	564124	3358	2237	0.00295971	445	0.036727	5522
111	32ds	0.166276	3.22575	7.81495	3.45853	0.800517	1.03091	0.949194	0.920735	0.000351522	0.000102055	0.0232365	0.148148	0.0107884	0.123457	0.9068	0.1068	0.805111	0.843365	199	36	0.846809	208.4	290.65	38.2	34.6	6.10678	0.0411527	0.00841564	22354	120360	235	97	0.000299296	45	0.040824	6138
111	17ds	4.98954	105.845	162.526	97.03	12.6726	9.24729	18.6264	2.01426	0.00498015	0.00277492	0.0159929	0.0606218	0.0219181	0.234197	1.0496	0.0664	0.49533	0.680354	4075	799	0.836069	195.8	299.75	35.8	31.2	4.46699	0.102595	0.025686	894952	1904868	4886	3182	0.00701197	1054	0.0312745	4701
111	18ds	2.09561	38.0203	72.0823	40.6149	5.70785	7.55084	7.79054	1.03174	0.00281541	0.00101517	0.021648	0.120347	0.0221136	0.208437	0.8816	0.0672	0.572943	0.732664	1826	336	0.844588	201.6	299.35	34	30.2	4.88618	0.0618624	0.0163424	313058	857972	2167	1143	0.00179624	270	0.0161262	2424
111	19ds	2.42824	50.4276	83.5915	34.8603	5.65825	6.65272	8.32099	1.25076	0.00245566	0.00126876	0.020552	0.100513	0.0217264	0.184615	0.8912	0.0824	0.494846	0.679997	2029	477	0.809657	201.2	298.45	35.4	31	4.97037	0.0471283	0.0127103	400248	850516	2513	1516	0.00250142	376	0.0571203	8586
111	20ds	2.39498	46.7686	85.3877	39.2843	8.21838	4.98954	10.7453	2.15356	0.00213075	0.00113736	0.0140856	0.0532129	0.0182952	0.253012	0.9668	0.0912	0.628631	0.764837	2146	415	0.837954	209.1	299.05	35	30.4	5.16369	0.0796302	0.0122936	379828	1235340	2567	1406	0.00246816	371	0.0324187	4873
111	21ds	1.66318	30.1368	57.0471	26.378	4.77972	5.98745	6.5325	1.09103	0.00210338	0.00101274	0.0225219	0.121495	0.0201585	0.225857	0.8848	0.072	0.571352	0.731683	1459	252	0.852718	204	297.45	37.2	33.4	4.6954	0.151714	0.0188299	263468	718460	1715	906	0.00865519	1301	0.0279614	4203
111	22ds	2.42824	46.6689	71.1509	41.646	9.43266	5.92092	12.1845	2.05787	0.00265115	0.000471316	0.0120389	0.0519645	0.0141509	0.243346	0.9904	0.1096	0.646182	0.774151	1760	378	0.823199	209.1	295.45	36.6	32.6	4.43756	0.0524923	0.01096	413644	1417864	2139	1403	0.0024482	368	0.0599144	9006
111	23ds	3.52594	73.9783	115.425	78.7682	13.2484	8.0498	17.7603	2.2063	0.00360082	0.00192044	0.0139411	0.0324006	0.0185547	0.322533	1.0766	0.0752	0.595093	0.745957	2697	764	0.779255	203.1	299.65	35.6	30.6	4.05465	0.154334	0.0329827	678200	1991428	3470	2224	0.0087949	1322	0.0317934	4779
111	24ds	3.82532	78.0032	122.543	91.2088	52.9353	0.0332636	57.9582	1742.39	0.0384615	0	1.25642e-05	0.000660502	0.0070611	0.370542	1.094	0.1564	1.06215	0.913335	2934	743	0.797933	203.9	75.95	35.6	30.6	3.82872	0.15132	0.0337115	755026	7956932	3684	2345	0.00528892	795	0.0103383	1554
111	1ds	4.45682	111.088	146.543	45.8653	12.9357	8.31496	18.5481	2.23068	0.00382668	0.001287	0.0124807	0.0303532	0.0152029	0.174393	1.1154	0.1368	0.519156	0.697417	3942	460	0.895502	200.8	295.75	37.2	32.8	5.44269	0.0531776	0.0134694	843708	1944648	4406	3340	0.00272065	409	0.0613644	9225
111	2ds	1.56321	29.9006	49.7235	17.1621	3.78667	4.3903	5.4315	1.23716	0.00151479	0.000538314	0.0240351	0.0466321	0.0201754	0.226252	0.9056	0.098	0.518799	0.697168	1356	137	0.908238	196.6	295.65	38.4	34.8	5.46947	0.0753943	0.00875459	247270	569256	1495	899	0.00164304	247	0.127033	19097
111	3ds	0.565417	8.91364	19.8894	2.39471	0.284358	1.09757	0.735109	0.669758	0.000169962	0.000487225	0.032634	0.247191	0.030303	0.0674157	0.7528	0.034	0.212415	0.386825	543	54	0.909548	199.9	292.65	38.8	35.4	6.57176	0.13195	0.0367381	67762	42748	598	268	0.000186255	28	0.00580717	873
111	4ds	1.62973	31.2975	51.4197	36.7854	4.67301	13.3705	6.39809	0.478524	0.00570664	0.000577223	0.0636248	0.0487805	0.0185631	0.235772	0.9056	0.0392	0.569241	0.730376	1409	135	0.912565	197.8	297.55	38.4	34.2	5.30403	0.0730143	0.00416475	259334	702500	1546	941	0.00211533	318	0.124359	18695
111	5ds	4.35704	105.134	140.756	52.9164	11.1304	7.11761	17.0373	2.39369	0.00320072	0.00157548	0.0148166	0.0229226	0.0204325	0.227507	1.1524	0.1	0.460042	0.653297	3651	574	0.864142	192.3	299.55	36.6	32	4.80004	0.0666078	0.0126725	887992	1673252	4232	3161	0.00166964	251	0.0193572	2910
111	6ds	4.0577	97.5511	137.13	35.5215	6.35428	8.34822	11.3596	1.36072	0.00265326	0.00194963	0.0235257	0.0554172	0.0257215	0.180573	1.0888	0.0968	0.355931	0.559376	3468	645	0.84318	204.5	293.65	36	31.6	5.42635	0.031398	0.0072183	752456	955248	4123	2933	0.000884712	133	0.0374905	5636
111	7ds	6.08655	117.307	197.297	73.4045	11.6866	9.34602	18.9029	2.02256	0.00409242	0.00444488	0.0150688	0.0732021	0.0286592	0.239726	1.0756	0.0984	0.418216	0.618246	4927	987	0.833108	193.6	299.55	36.2	31.2	4.42875	0.0336677	0.00933841	1084830	1756868	5932	3527	0.00627946	944	0.0860765	12940
111	8ds	3.69184	67.3512	138.095	97.9502	53.3025	0.0332598	57.4242	1726.53	0.0135135	0	1.24758e-05	0	0.0079471	0.390798	1.004	0.1784	1.14402	0.928224	3832	318	0.923373	83.3	76.85	36.2	31.8	4.30343	0.0539205	0.030011	619614	8013044	4152	2025	0.000698457	105	0.00868082	1305
113	1ds	1.79613	35.9559	78.032	32.2639	7.92502	4.956	10.017	2.02118	0.00182406	0.00115429	0.0119886	0.0702875	0.0165158	0.225772	1.0708	0.098	0.680183	0.791158	2022	322	0.862628	195.4	297.55	36	31.6	5.26875	0.0464866	0.00719811	314470	1191312	2346	1081	0.000745063	112	0.0647606	9735
113	2ds	0.0332617	0.798282	0.864805	0.831543	0.126953	0.399141	0.158193	0.396333	0.000133491	0	0.0621762	0	0.00518135	0.0909091	0.9392	0.076	0.704484	0.802523	25	1	0.961538	NA	NA	NA	NA	2.19752	NA	NA	4696	19084	26	24	6.65235e-05	10	0.142713	21453
113	3ds	4.19098	83.5535	133.646	76.2359	10.2733	6.15342	15.1635	2.46424	0.00228778	0.00161111	0.0118286	0.035628	0.0230108	0.239734	1.0564	0.0656	0.491472	0.677501	3433	578	0.855896	193.2	299.75	36.6	30.8	4.65049	0.133098	0.0267635	735112	1544312	4018	2512	0.0042575	640	0.0206755	3108
113	4ds	3.22639	78.0653	113.988	55.7467	8.05935	5.22209	12.1272	2.32229	0.00197956	0.00109976	0.0134466	0.0317353	0.0216136	0.195814	1.1792	0.0592	0.474394	0.664567	3008	417	0.878248	192.2	299.65	33.4	28.8	5.28075	0.157942	0.0256183	611494	1211504	3427	2347	0.00214206	322	0.0172562	2594
113	5ds	0.56545	10.7435	25.5118	9.28002	1.24484	1.49678	1.92937	1.28901	0.000371721	0.000604047	0.0208333	0.165441	0.0325855	0.25	1.0188	0.0688	0.450025	0.645207	577	189	0.753264	193.8	299.65	32.2	28.8	4.12991	0.0546752	0.0110873	102900	187128	767	323	0.00499591	751	0.0312261	4694
113	6ds	2.06223	47.7306	73.5417	21.986	4.69227	3.15986	7.36113	2.32957	0.000877442	0.000541949	0.0131803	0.0175801	0.0256519	0.21303	1.1046	0.1088	0.440619	0.637439	2024	184	0.916667	197.4	296.65	34.4	29.6	5.37445	0.0587443	0.0103748	401190	705356	2211	1435	0.00156995	236	0.023689	3561
113	7ds	3.79184	81.0921	119.842	44.7038	9.67424	5.25535	14.5313	2.76506	0.00186021	0.00146377	0.0116223	0.0314103	0.0235885	0.25	1.1146	0.1144	0.475928	0.66575	3065	535	0.851389	196.1	292.45	35.8	30.6	4.26247	0.0523625	0.00956717	730134	1454260	3603	2438	0.00153004	230	0.0810855	12189
113	8ds	0.232832	3.79184	8.515	4.02467	0.47535	0.96459	0.748136	0.7756	0.000146461	0.000191526	0.0321229	0.0686275	0.0293296	0.303922	0.936	0.0328	0.438158	0.635379	211	45	0.824219	198.6	292.15	34.2	29.8	3.69575	0.071527	0.0129466	41006	71456	256	114	0.000359227	54	0.00797616	1199
113	10ds	5.75395	116.077	190.878	117.74	11.7494	7.4502	18.9689	2.54609	0.00250793	0.00390942	0.014451	0.040672	0.0279424	0.271883	1.0624	0.04	0.419536	0.619404	4702	1024	0.821167	192.1	299.85	34	29.4	4.10721	0.182784	0.0291858	1085314	1766304	5739	3490	0.0113749	1710	0.0844268	12692
113	11ds	6.71849	156.754	256.832	118.771	19.451	8.14866	27.8643	3.4195	0.00508025	0.00328573	0.00840997	0.0254643	0.021948	0.205812	1.103	0.0712	0.520081	0.698061	7142	568	0.926329	180.8	299.85	34.4	29.4	5.3448	0.163608	0.0304235	1264788	2924096	7722	4713	0.00468299	704	0.029721	4468
113	12ds	7.11761	165.368	261.655	96.7861	47.7162	0.0332598	56.5406	1699.97	0.0333333	0	2.78676e-05	0	0.0113003	0.231384	1.0854	0.166	0.806674	0.843928	7359	494	0.937094	185.6	80.35	34.6	29.6	5.24432	0.162816	0.0316214	1326590	7173244	7867	4972	0.00223506	336	0.0108427	1630
113	13ds	6.61871	154.359	253.573	121.132	18.685	8.21518	26.9332	3.27847	0.00499135	0.0033358	0.00868266	0.0283191	0.0224895	0.205238	1.0928	0.0672	0.513925	0.69375	7075	537	0.929453	180.2	299.95	34.6	29.4	5.38788	0.165914	0.0310365	1239978	2808936	7624	4641	0.0042373	637	0.0251311	3778
113	14ds	8.98016	202.253	290.758	140.789	19.9034	7.25065	32.6175	4.49857	0.00594101	0.00400048	0.00948215	0.0134838	0.0278789	0.253165	1.1462	0.0664	0.409164	0.610206	8246	489	0.944018	166.5	299.95	34.2	29.4	4.23123	0.100632	0.0204277	1911332	2992104	8742	6081	0.00460981	693	0.0299538	4503
113	15ds	5.62091	121.565	188.716	129.713	16.5611	5.52113	23.6461	4.28284	0.00344858	0.00151824	0.00669741	0.0286772	0.0226188	0.26457	1.0164	0.0472	0.523416	0.700371	5144	519	0.908352	180.2	294.45	37.6	33.4	4.55498	0.103739	0.0241139	1065108	2489648	5674	3655	0.00337255	507	0.022477	3379
113	16ds	0	0	0	0	0	0	0	NA	0	NA	NA	NA	NA	NA	0	0	NA	NA	2	3	NA	NA	NA	NA	NA	NA	NA	NA	0	0	0	0	0	0	0	0
113	9ds	3.2262	59.7679	107.895	48.5594	5.29465	8.1154	8.53538	1.05175	0.00327251	0.00181334	0.0268204	0.128774	0.0261938	0.170515	0.8632	0.0504	0.42058	0.620318	2864	373	0.88477	205.9	296.95	36.6	32.6	5.60516	0.0447116	0.0133453	487184	795952	3244	1797	0.000199559	30	0.020681	3109
113	1ds	0.598864	11.5115	27.3481	13.8404	2.87319	1.69678	3.58082	2.11036	0.00046906	0.000312707	0.0131975	0.0229226	0.0185228	0.280802	0.9662	0.0908	0.704176	0.802383	726	96	0.883212	196.1	299.55	37.6	33.8	5.39189	0.0657503	0.0105121	106346	431796	822	346	0.000825102	124	0.0971025	14593
113	2ds	4.79091	96.6833	174.735	67.2059	12.0792	8.88315	17.5785	1.97885	0.00445656	0.00204412	0.012606	0.0559567	0.0265881	0.212094	1.0224	0.0928	0.504678	0.687161	4266	981	0.813036	198.3	296.75	34.8	30	5.08207	0.0216304	0.00585766	826450	1815320	5252	2906	0.0016369	246	0.108075	16242
113	3ds	1.33081	21.5258	48.9405	34.4347	4.58772	1.92967	6.04162	3.1309	0.000916697	0.000322781	0.0125595	0.0156794	0.0243973	0.3223	0.9618	0.0664	0.61862	0.759353	1267	201	0.863079	195.1	299.45	39.4	36	4.52048	0.086914	0.0150484	218498	689464	1471	647	0.000665405	100	0.0158566	2383
113	4ds	0.133081	1.76332	5.9221	2.52854	0.180777	0.266162	0.296118	1.11255	7.8341e-05	0.000111916	0.0253623	0.16129	0.0398551	0.177419	0.8848	0.0388	0.409481	0.610489	139	39	0.780899	189.2	291.85	38.8	35	4.79406	0.0865227	0.0154067	17334	27168	178	53	0.000405897	61	0.010733	1613
113	5ds	0	0	0	0	0	0	0	NA	0	NA	NA	NA	NA	NA	0	0	NA	NA	0	0	NA	NA	NA	NA	NA	NA	NA	NA	0	0	0	0	0	0	0	0
113	6ds	0	0	0	0.199621	0.00167682	0	0.00167682	NA	0	NA	NA	NA	NA	NA	0	0.008	NA	NA	0	1	NA	NA	NA	NA	NA	NA	NA	NA	0	252	0	0	0	0	0	0
113	7ds	0	0	0	0	0	0	0	NA	0	NA	NA	NA	NA	NA	0	0	NA	NA	0	0	NA	NA	NA	NA	NA	NA	NA	NA	0	0	0	0	0	0	0	0
113	8ds	0	0	0	0.133081	0.00122434	0	0.00122434	NA	0	NA	NA	NA	NA	NA	0	0.0072	NA	NA	0	4	NA	NA	NA	NA	NA	NA	NA	NA	0	184	0	0	0	0	0	0
114	10ds	2.36158	52.9194	83.4537	38.883	11.2924	7.98282	14.0656	1.76198	0.00283619	0.00140301	0.0152541	0.0218688	0.0120737	0.274354	1.0632	0.1264	0.705186	0.802842	1821	683	0.727236	194.8	297.25	35.2	30.4	5.19389	0.155092	0.0282009	416866	1697512	2509	1591	0.00520879	783	0.104056	15642
114	11ds	3.62553	73.076	121.572	53.2853	15.2186	10.0783	19.4493	1.92982	0.00371623	0.00322308	0.0156031	0.0261484	0.0128497	0.310954	1.0396	0.1464	0.662485	0.782472	2759	885	0.757135	195.8	298.65	34.6	30.4	4.95247	0.10471	0.0227518	635982	2287700	3655	2197	0.00498261	749	0.022771	3423
114	12ds	1.43025	27.6405	42.0096	30.5343	10.6025	4.75643	12.3407	2.59453	0.00240898	0.000401497	0.0115513	0.0235294	0.0106096	0.362745	1.0964	0.1416	0.851242	0.85915	1151	112	0.911322	202.1	299.35	35.6	31	4.01153	0.129909	0.0256272	261290	1593800	1263	831	0.00268755	404	0.0194049	2917
114	13ds	2.89377	61.6007	123.634	58.1083	13.4732	6.75213	17.0417	2.5239	0.00268152	0.00266433	0.0107097	0.0682148	0.0157438	0.275762	1.0704	0.1216	0.679026	0.790601	2682	1019	0.724669	195.2	299.75	32.8	29	4.79213	0.0814773	0.0233765	536428	2025328	3717	1852	0.00848839	1276	0.0799013	12011
114	14ds	5.48819	98.8539	154.201	87.179	15.7841	8.71457	22.6036	2.59377	0.00388933	0.0032732	0.0118687	0.0495595	0.0215067	0.325441	1.068	0.0832	0.520426	0.698301	4025	607	0.868955	197.2	299.65	33.6	29	3.54011	0.0900735	0.0285193	1025124	2372712	4636	2972	0.00799612	1202	0.0412579	6202
114	15ds	0	0	0	0	0	0	0	NA	0	NA	NA	NA	NA	NA	0	0	NA	NA	0	4	NA	NA	NA	NA	NA	NA	NA	NA	0	0	0	0	0	0	0	0
114	16ds	3.62553	71.1469	120.308	45.5021	12.7153	9.84547	16.8574	1.71219	0.00409182	0.00211244	0.0163095	0.0454207	0.01793	0.304542	0.9924	0.1388	0.609571	0.754286	2630	982	0.728128	187.4	298.05	36.2	32	4.7121	0.0538592	0.0143896	622650	1911396	3617	2139	0.00262768	395	0.0208751	3138
114	9ds	2.16201	42.5418	70.6479	48.8948	9.49354	6.55256	11.8482	1.80817	0.00284385	0.000903516	0.0148272	0.0560876	0.0131487	0.284542	0.972	0.0768	0.701727	0.801266	1816	306	0.855796	205.9	298.55	36.4	32.2	4.87185	0.0525817	0.0161628	353956	1427096	2124	1279	0.000984547	148	0.0137304	2064
114	17ds	5.85373	152.463	200.058	85.1452	14.8337	5.95351	23.6197	3.96736	0.00296873	0.00196578	0.00815011	0.0281195	0.0218082	0.22891	1.286	0.08	0.429483	0.628022	5459	549	0.908622	185.9	299.75	38.4	34.8	4.57204	0.135075	0.0330179	1320814	2229972	6015	4584	0.00815531	1226	0.0254837	3831
114	18ds	5.65417	161.377	209.504	72.706	9.10069	9.54557	17.3076	1.81316	0.0044218	0.00295377	0.022266	0.0459205	0.0256242	0.166462	1.342	0.0592	0.324057	0.52582	3004	3263	0.479336	275.8	299.35	34.6	30.2	5.38315	0.113762	0.0176934	1233758	1368120	6299	4852	0.00292687	440	0.0290491	4367
114	19ds	6.51893	135.035	188.417	127.319	22.3054	7.01783	31.6171	4.50526	0.00511917	0.00322012	0.00765701	0.0212963	0.0199023	0.34213	1.2308	0.06	0.530892	0.705484	4781	874	0.845447	189.3	299.65	38.8	34.8	3.55805	0.135068	0.0346668	1399848	3353204	5665	4060	0.0129979	1954	0.0521581	7841
114	20ds	3.19294	72.4732	121.465	48.3931	12.5984	4.78942	16.6918	3.48514	0.0020682	0.00114165	0.00869886	0.019218	0.0188212	0.263088	1.0974	0.1192	0.610423	0.754768	3311	336	0.907869	189.6	299.65	35.8	30.6	5.07114	0.148465	0.0292036	615360	1893940	3652	2179	0.0045699	687	0.0302598	4549
114	21ds	5.82047	109.791	192.774	87.939	18.8201	8.448	26.4552	3.13154	0.00416247	0.00431912	0.00911307	0.0543576	0.023913	0.336478	1.1816	0.0776	0.539696	0.711395	4622	1159	0.799516	192	299.55	36.2	30.8	3.81697	0.185053	0.0411107	1147798	2829256	5796	3301	0.0150867	2268	0.0381424	5734
114	22ds	4.49008	104.037	159.847	89.9679	15.0279	9.37927	21.1498	2.25495	0.00409035	0.00339199	0.0145152	0.024302	0.017967	0.273526	1.2192	0.0664	0.538417	0.710543	3741	1051	0.780676	196.5	298.65	37.8	33.6	4.50972	0.112366	0.0222773	920322	2259160	4806	3128	0.00700452	1053	0.0652092	9803
114	23ds	4.95572	132.441	170.423	68.0496	13.4243	8.18192	21.0595	2.57391	0.00357627	0.00209519	0.0132608	0.0218424	0.0230579	0.254511	1.4068	0.0892	0.440626	0.637445	4158	943	0.815134	193	299.15	34.6	29.8	4.38505	0.0869912	0.0211842	1147816	2018092	5124	3982	0.00306656	461	0.0317898	4779
114	24ds	0	0	0	0.0332598	0.000452334	0	0.000452334	NA	0	NA	NA	NA	NA	NA	0	0.0136	NA	NA	0	1	NA	NA	NA	NA	NA	NA	NA	NA	0	68	0	0	0	0	0	0
114	10ds	7.88504	174.935	256.946	113.185	19.4968	7.18637	30.1927	4.20139	0.00416489	0.003978	0.00866303	0.0164463	0.0261937	0.279265	1.2396	0.0784	0.450685	0.645746	6491	1212	0.842659	187.9	299.85	37.2	33.6	4.39247	0.107151	0.0254568	1607428	2930072	7723	5258	0.00829759	1247	0.0742791	11163
114	11ds	0.0998107	2.29565	5.95537	4.82418	1.68661	0.964837	1.84896	1.91634	0.000344808	2.29872e-05	0.012224	0.0138889	0.0118297	0.430556	1.826	0.1736	1.05649	0.912196	174	5	0.972067	200.3	272.35	40.4	36.8	4.2305	0.11704	0.0185818	24398	253472	179	69	0.000519016	78	0.0219783	3303
114	12ds	0.831756	17.8661	26.2502	9.68164	2.23408	1.39735	3.24225	2.32029	0.00048569	0.00021323	0.01429	0.0364238	0.0181602	0.225166	1.1164	0.1256	0.507314	0.689053	711	76	0.903431	190.4	297.35	39	35	5.19138	0.101066	0.0168657	151512	335748	789	537	0.000725291	109	0.0095419	1434
114	13ds	2.36219	45.8131	73.7268	40.8891	9.86949	5.85556	12.7389	2.17552	0.00213293	0.00136688	0.012862	0.0509709	0.0138721	0.309466	1.06	0.108	0.647341	0.774753	1856	360	0.837545	178.5	297.75	40.8	37.6	4.26003	0.0936013	0.0176672	431226	1483232	2216	1377	0.00746584	1122	0.114955	17276
114	14ds	0.332702	4.65783	13.1085	11.944	2.19174	2.96105	2.47252	0.835016	0.00108424	0.00024749	0.031307	0.078125	0.012766	0.414062	0.81	0.0912	0.944763	0.886437	317	77	0.804569	192.3	299.35	40.4	37	5.30927	0.0323194	0.00804578	42198	329384	394	140	0.000199621	30	0.0324584	4878
114	15ds	3.89262	84.5064	122.534	72.4626	14.4185	7.58561	19.375	2.55417	0.00324448	0.00184631	0.011845	0.0188679	0.0159469	0.294899	1.128	0.0704	0.592072	0.744184	3008	671	0.817613	181.3	298.85	38.4	34.8	4.40586	0.122558	0.0284936	744874	2166884	3683	2540	0.00525004	789	0.023542	3538
114	16ds	0	0	0	0.399243	0.0363045	0.166351	0.0363045	0.21824	0	NA	NA	NA	NA	NA	0	0.0592	NA	NA	13	1	NA	NA	NA	NA	NA	3.21229	NA	NA	0	5456	0	0	0	0	0	0
114	9ds	2.66162	59.4206	84.2402	29.3776	7.88936	5.72248	10.8858	1.9023	0.00232969	0.000776562	0.0134714	0.0614754	0.0147344	0.17418	1.0288	0.1008	0.560249	0.724735	2137	388	0.846337	192.3	298.35	38.2	34.6	5.4505	0.0882775	0.0203865	450326	1185648	2532	1786	0.00185648	279	0.0114317	1718
115	17ds	0.0332617	0.532188	4.29076	0.698496	0.0897535	0.266094	0.111613	0.41945	0	NA	NA	NA	NA	NA	0.6572	0.0712	0.708073	0.804148	87	42	0.674419	202.5	NA	39.8	36.6	8.14937	0.0979441	NA	3286	13492	129	16	0.000598711	90	0.00343926	517
115	18ds	0	0	0	3.52574	0.869994	1.16416	0.869994	0.747314	0	NA	NA	NA	NA	NA	0	0.0976	NA	NA	13	3	NA	NA	299.15	NA	NA	2.61957	NA	0.0165406	0	130780	0	0	0	0	0	0
115	19ds	3.1266	69.0514	99.2198	40.3797	7.64144	5.25535	11.5809	2.20364	0.00156537	0.00104837	0.0132427	0.0252525	0.0213452	0.242424	1.1308	0.0832	0.468304	0.65983	2449	525	0.82347	195.6	299.15	34.6	30.2	4.58111	0.120491	0.0297119	592194	1148684	2983	2076	0.0041045	617	0.0612082	9201
115	20ds	4.32403	106.704	142.028	29.7027	5.79792	6.21994	11.1733	1.79637	0.00139665	0.00207381	0.0161901	0.0601375	0.0243426	0.145475	1.1576	0.088	0.31777	0.518906	3349	914	0.785597	198.1	299.05	35.6	30.2	5.54687	0.153089	0.0258222	808050	871560	4270	3208	0.0072178	1085	0.0377853	5680
115	21ds	4.49033	121.472	165.544	57.8422	10.6079	5.95385	16.9516	2.84717	0.00198007	0.0020799	0.0112676	0.0324379	0.0190297	0.184997	1.302	0.0856	0.426871	0.625778	4226	743	0.850473	199.7	298.95	34.2	29.6	5.28829	0.117612	0.0304907	953598	1594616	4977	3652	0.00418433	629	0.0194448	2923
115	22ds	0	0	0	0.898067	0.0191588	0	0.0191588	NA	0	NA	NA	NA	NA	NA	0	0.016	NA	NA	0	1	NA	NA	NA	NA	NA	NA	NA	NA	0	2880	0	0	0	0	0	0
115	23ds	0.532188	9.31329	15.9656	7.84977	1.83722	1.19742	2.39536	2.00043	0.00044335	0.000210008	0.0122966	0.126437	0.0141049	0.201149	1.019	0.1072	0.632624	0.766989	417	60	0.874214	177	299.25	39.4	35.6	4.36074	0.116136	0.0199232	83902	276176	480	280	0.00225515	339	0.0251326	3778
115	24ds	0	0	0	0.0665235	0.000186266	0	0.000186266	NA	0	NA	NA	NA	NA	NA	0	0.0028	NA	NA	4	0	NA	NA	NA	NA	NA	NA	NA	NA	0	28	0	0	0	0	0	0
115	17ds	4.09224	87.6338	116.279	38.3938	6.52174	6.08845	10.9396	1.79677	0.00211092	0.00142164	0.0152703	0.0712166	0.0201568	0.14911	1.01	0.0756	0.393791	0.59616	2983	503	0.855709	186.2	297.05	37.4	33.8	5.9005	0.08913	0.0166214	663932	980116	3495	2634	0.00218918	329	0.0152444	2291
115	18ds	0.365972	5.78902	19.4298	9.91453	1.60472	2.26238	1.88568	0.833494	0.000677491	0.00052564	0.0252797	0.215385	0.00828844	0.117949	0.6936	0.0608	0.826822	0.851003	302	279	0.519793	234.1	286.45	36	32	7.83134	0.058339	0.010161	42224	241164	584	174	0.00135077	203	0.0107995	1623
115	19ds	1.63024	34.2351	47.9757	24.0876	4.47285	2.96105	6.41112	2.16515	0.00101117	0.00039183	0.014695	0.0209059	0.0173668	0.236934	1.0988	0.0812	0.51952	0.697671	1228	210	0.853964	191.9	299.65	39.6	35.6	4.94586	0.153668	0.0284511	291292	672200	1442	1029	0.00235553	354	0.0848391	12750
115	20ds	1.63024	34.8672	49.7057	28.5459	57.0039	0.0332702	58.9536	1771.96	0.00564972	0	2.33449e-05	0	0.00200766	0.274322	1.0984	0.2412	1.48055	0.966929	1280	210	0.85906	186.7	73.55	39.6	35.6	4.78643	0.148483	0.0263329	293006	8566804	1494	1048	0.00106465	160	0.00311409	468
115	21ds	0	0	0	0.0332702	0.00130419	0	0.00130419	NA	0	NA	NA	NA	NA	NA	0	0.0392	NA	NA	0	1	NA	NA	NA	NA	NA	NA	NA	NA	0	196	0	0	0	0	0	0
115	22ds	0.133081	1.39735	7.91831	24.1209	2.76321	3.1274	2.8689	0.917345	0.00118081	0.000265079	0.0240732	0.253165	0.00818488	0.455696	0.733	0.044	1.43367	0.963159	215	23	0.903361	176.9	298.45	41.6	38.4	2.34845	0.0552907	0.0183944	15884	415268	238	42	0.00266827	401	0.1021	15344
115	23ds	0	0	0	4.0257	0.450825	0	0.450825	NA	0	NA	NA	NA	NA	NA	0	0.0544	NA	NA	5	3	NA	NA	294.95	NA	NA	NA	NA	0.0581192	0	67752	0	0	0	0	0	0
115	24ds	0.266162	2.99432	9.48201	188.675	25.8946	1.96294	26.1496	13.3216	0.0257053	0.000487635	0.00961933	0.0119048	0.00133388	0.690476	0.884	0.0392	2.01107	0.990252	252	33	0.884211	171.6	71.65	41.2	38	2.40179	0.0479419	0.00533536	38310	3891564	285	90	0.00492399	740	0.0287056	4314
115	17ds	0.0332674	0.76515	0.864952	0.0332674	0.00215573	0.0665348	0.0474526	0.7132	0	NA	NA	NA	NA	NA	1.3616	0.0648	0.0201918	0.0454291	5	21	0.192308	NA	NA	NA	NA	4.77724	NA	NA	6808	324	26	23	0.000232872	35	0.00172325	259
115	18ds	2.99407	66.1023	98.3384	51.0322	7.87713	5.72199	11.2324	1.96303	0.00224564	0.00135032	0.0151835	0.0584532	0.0158583	0.193345	1.0556	0.0736	0.524744	0.701286	2462	492	0.833446	196	299.15	36.2	32.4	5.58918	0.0832138	0.0192185	504290	1183912	2956	1987	0.00232206	349	0.0142651	2144
115	19ds	0	0	0	0.266139	0.00553569	0	0.00553569	NA	0	NA	NA	NA	NA	NA	0	0.0224	NA	NA	6	7	NA	NA	NA	NA	NA	NA	NA	NA	0	832	0	0	0	0	0	0
115	20ds	1.7299	37.326	64.7051	13.939	3.16376	3.69268	5.27706	1.42906	0.000653767	0.001735	0.0189115	0.140845	0.0187014	0.178873	0.9952	0.0848	0.39743	0.59953	1354	588	0.697219	197.2	296.05	40	36.2	4.81891	0.104589	0.0132645	317624	475504	1945	1122	0.00546251	821	0.0460354	6919
115	21ds	1.56357	22.888	46.6076	25.6824	4.76458	3.65941	6.4364	1.75886	0.000862935	0.00121068	0.0148065	0.104563	0.015505	0.285171	0.864	0.0756	0.585454	0.740256	929	471	0.663571	194.9	298.55	40.2	36.6	3.82686	0.119492	0.015709	251270	716104	1401	688	0.00646718	972	0.0273658	4113
115	22ds	2.56159	71.1257	94.8453	44.3122	4.61214	4.35803	9.22271	2.11626	0.00145723	0.00123933	0.0200058	0.0556079	0.0325273	0.243167	1.4176	0.0568	0.301104	0.500085	2187	657	0.768987	199.2	299.85	38.6	35	3.88483	0.0849145	0.0196871	692956	693192	2851	2138	0.0030606	460	0.0701942	10550
115	23ds	0	0	0	0.13307	0.00380579	0	0.00380579	NA	0	NA	NA	NA	NA	NA	0	0.0256	NA	NA	0	0	NA	NA	NA	NA	NA	NA	NA	NA	0	572	0	0	0	0	0	0
115	24ds	0	0	0	5.02338	57.592	0	57.592	NA	0	NA	NA	NA	NA	NA	0	1.5496	NA	NA	2	2	NA	NA	72.95	NA	NA	NA	NA	0.0303617	0	8655916	0	0	0	0	0	0
117	1ds	2.55876	55.2294	92.5475	38.2818	8.43836	5.68245	11.291	1.98699	0.00232079	0.00121842	0.01369	0.0589722	0.0167585	0.191238	0.9468	0.1192	0.597487	0.747354	2467	317	0.886135	199.2	293.75	35.4	30.6	5.48038	0.0467733	0.0114566	429216	1269664	2785	1662	0.00214006	322	0.0623408	9380
117	2ds	0.46523	9.00552	14.0234	4.12061	0.620191	1.728	1.0785	0.624131	0.000420316	0.000170398	0.0469584	0.0490798	0.0256137	0.190184	0.9136	0.0468	0.371664	0.575052	339	83	0.803318	196.3	296.95	38	34	7.23078	0.0395873	0.00520996	68958	93316	422	271	0.000684552	103	0.137482	20686
117	3ds	0	0	0	0	0	0	0	NA	0	NA	NA	NA	NA	NA	0	0	NA	NA	1	6	NA	NA	NA	NA	NA	NA	NA	NA	0	0	0	0	0	0	0	0
117	4ds	0	0	0	0	0	0	0	NA	0	NA	NA	NA	NA	NA	0	0	NA	NA	3	1	NA	NA	NA	NA	NA	NA	NA	NA	0	0	0	0	0	0	0	0
117	5ds	0	0	0	0.0996921	0.0178914	0.0332307	0.0178914	0.5384	0	NA	NA	NA	NA	NA	0	0.076	NA	NA	14	5	NA	NA	NA	NA	NA	-0.136406	NA	NA	0	2692	0	0	0	0	0	0
117	6ds	0.0996921	0.863998	5.01783	1.32923	0.421923	0.664614	0.491748	0.7399	0.000179485	0.000246792	0.0268562	0.456522	0.00947867	0.152174	0.6408	0.122	0.847736	0.858008	47	104	0.311258	248.1	298.15	41.2	38	4.32014	0.0528082	0.00851497	10506	63484	151	26	0.000691198	104	0.0278407	4189
117	7ds	0.0332307	0.332307	0.697845	0.199384	0.00829438	0.232615	0.0314628	0.135257	0	NA	NA	NA	NA	NA	0.6972	0.0304	0.132901	0.263625	18	3	0.857143	NA	NA	NA	NA	3.49357	NA	NA	3486	1248	21	10	0.000591506	89	0.107521	16178
117	8ds	8.54029	166.486	247.502	87.8952	15.5658	10.5009	25.964	2.47255	0.00712154	0.00332339	0.0100601	0.0722275	0.0322264	0.216363	1.0204	0.0984	0.397413	0.599515	6520	909	0.877642	194.5	298.55	33.8	29	4.07432	0.0449216	0.0139305	1564546	2342080	7448	5010	0.00386805	582	0.0467356	7032
117	25ds	5.58797	113.023	158.692	58.8067	12.3999	9.34655	20.0902	2.14948	0.0032587	0.00336382	0.0130183	0.0715801	0.0260902	0.288441	1.3024	0.1032	0.41704	0.617211	3991	771	0.838093	188.2	299.25	36.8	32.4	3.51249	0.112417	0.0251046	1156030	1863988	4771	3398	0.00919354	1382	0.0268156	4031
117	26ds	3.35944	47.7971	102.413	69.6501	5.97671	10.9431	9.58068	0.875499	0.00467991	0.0020651	0.0268501	0.203065	0.0373904	0.252874	0.9352	0.0504	0.424615	0.623829	2467	593	0.806209	194.6	299.95	33.6	29.8	3.17484	0.0509726	0.0160031	541760	898436	3079	1437	0.00631973	950	0.0502917	7560
117	27ds	0.831543	15.6663	26.5096	11.6749	2.74896	2.42811	3.71088	1.5283	0.000766586	0.000395271	0.0166909	0.0903226	0.0200774	0.283871	1.0972	0.112	0.58634	0.740785	659	134	0.831021	182.7	299.55	34.2	30.4	4.14342	0.103556	0.0191932	144598	413232	797	471	0.00234828	353	0.0191787	2883
117	28ds	0	0	0	0.0332617	0.000558797	0	0.000558797	NA	0	NA	NA	NA	NA	NA	0	0.0168	NA	NA	0	0	NA	NA	NA	NA	NA	NA	NA	NA	0	84	0	0	0	0	0	0
117	29ds	9.94526	214.339	283.989	114.354	20.6963	8.98067	34.4981	3.84138	0.00788128	0.00288484	0.00773601	0.0343068	0.0325811	0.280975	1.2064	0.1044	0.397857	0.599924	7372	1163	0.863738	186.3	299.25	34.6	30.2	3.5562	0.0487631	0.0149236	2074738	3111120	8538	6444	0.00774998	1165	0.066916	10059
117	30ds	3.32617	66.4237	98.8539	49.4269	8.12172	7.05149	12.832	1.81975	0.00259825	0.00169772	0.0162741	0.0852641	0.0264148	0.320667	1.2902	0.0864	0.435249	0.632928	1929	1025	0.653013	231.9	299.75	34.6	30.4	3.08488	0.0980099	0.0164268	708060	1220880	2972	1997	0.0145021	2180	0.117048	17595
117	31ds	5.05578	103.012	139.067	65.7585	12.9172	7.81651	19.6775	2.51743	0.00410246	0.00118666	0.0115747	0.0491803	0.0258758	0.274731	1.192	0.0824	0.464003	0.656445	3806	368	0.911835	192.2	299.75	34.4	29.6	3.64714	0.148802	0.0417791	1016228	1941748	4181	3097	0.0111759	1680	0.0470787	7077
117	32ds	0	0	0	2.16201	0.0826488	0	0.0826488	NA	0	NA	NA	NA	NA	NA	0	0.0288	NA	NA	0	0	NA	NA	265.15	NA	NA	NA	NA	0.00424295	0	12424	0	0	0	0	0	0
117	1ds	1.79613	35.0911	53.0525	21.1877	4.25532	3.62553	6.55827	1.80891	0.00111892	0.000902768	0.0151562	0.10231	0.0246875	0.275578	1.207	0.1064	0.454505	0.648848	1181	404	0.74511	223.1	297.25	36	31.6	3.58649	0.0752599	0.0101264	346186	639672	1595	1055	0.00731093	1099	0.0718254	10797
117	2ds	0.0997852	0.864805	13.1051	93.2659	12.9444	10.2779	13.0165	1.26645	0.00670646	0.000301791	0.0212286	0.030303	0.00358938	0.636364	0.6928	0.0712	2.25697	0.994466	372	21	0.946565	194.7	299.35	32.6	28.8	3.27379	0.0126655	0.00566535	10828	1945844	394	26	0.000904719	136	0.100025	15036
117	3ds	0	0	0	0	0	0	0	NA	0	NA	NA	NA	NA	NA	0	0	NA	NA	0	0	NA	NA	NA	NA	NA	NA	NA	NA	0	0	0	0	0	0	0	0
117	4ds	0.232832	2.19527	16.5976	111.127	16.0616	11.0096	16.255	1.47643	0.00899636	0.000417552	0.0202806	0.0327869	0.00380779	0.590164	0.756	0.0664	1.92463	0.988105	473	26	0.947896	190.2	298.65	32.8	28.4	3.54913	0.0123211	0.0049919	29066	2414428	499	66	0.00139034	209	0.0876181	13171
117	5ds	5.12231	111.992	151.241	47.9302	8.97771	8.98067	15.3649	1.71089	0.00420652	0.00183935	0.0191852	0.0667414	0.0256296	0.191812	1.0864	0.0936	0.38122	0.5843	3964	576	0.873128	195.4	297.75	36.2	31.6	4.57116	0.0329087	0.00753859	960142	1349556	4547	3367	0.00133047	200	0.0280662	4219
117	6ds	3.59227	77.267	109.398	42.5085	8.12443	6.48604	13.1908	2.03371	0.00218173	0.00166578	0.0156288	0.0522388	0.0274937	0.282836	1.2694	0.1072	0.415577	0.615919	2732	551	0.832166	188.5	298.85	37.2	32.8	3.7425	0.0761244	0.0176928	761584	1221288	3289	2323	0.00397145	597	0.0335677	5046
117	7ds	10.2779	221.324	278.7	126.361	24.7939	6.65235	40.9947	6.16244	0.00736278	0.00394169	0.00586612	0.0246377	0.0307235	0.338551	1.2868	0.1064	0.403191	0.604807	7533	827	0.901077	190.3	299.85	37.6	33.4	3.14187	0.0616582	0.0181672	2435352	3727088	8379	6654	0.00796951	1198	0.0399141	6000
117	8ds	9.28002	190.091	249.696	93.7316	49.5348	0.0332617	63.1718	1899.23	0.0909091	0	0	0.000315557	0.016079	0.377722	1.2316	0.2168	0.665804	0.784128	7053	451	0.939899	1	293.85	37	32.6	3.22818	0.0733479	0.0320822	2049954	7446208	7507	5715	0.00202897	305	0.00274077	412
117	25ds	0	0	0	29.5339	4.16742	5.4212	4.16742	0.768726	0	NA	NA	NA	NA	NA	0	0.0716	NA	NA	7	6	NA	NA	298.85	NA	NA	-1.29334	NA	0.0132357	0	626512	0	0	0	0	0	0
117	26ds	4.98883	106.362	161.838	91.3289	10.5762	7.64955	16.7022	2.18343	0.00379005	0.00248614	0.0142436	0.0754505	0.0230909	0.212275	1.0856	0.0624	0.435596	0.633221	3886	964	0.801237	203.5	299.75	37.6	33.6	4.74059	0.0883562	0.0247253	920960	1589980	4866	3198	0.00461633	694	0.0257091	3865
117	27ds	4.35692	111.318	141.683	40.4761	9.94178	5.02209	16.3655	3.25871	0.00141924	0.00140348	0.0102239	0.0159509	0.0214501	0.235583	1.3936	0.112	0.406141	0.607483	3721	532	0.874912	190.5	298.85	39.6	36	4.72824	0.125333	0.0264566	965720	1494604	4260	3347	0.00484915	729	0.0254697	3829
117	28ds	0	0	0	0.0332589	0.000611964	0.0332589	0.000611964	0.0184	0	NA	NA	NA	NA	NA	0	0.0184	NA	NA	8	3	NA	NA	NA	NA	NA	2.3332	NA	NA	0	92	0	0	0	0	0	0
117	29ds	1.23058	20.2547	38.1812	20.2879	7.2713	3.25937	8.55046	2.62335	0.00113243	0.000732747	0.0101546	0.0656109	0.00905681	0.282805	0.88	0.1448	0.825063	0.850398	752	393	0.656769	195.4	298.35	39.8	36	4.49399	0.0627331	0.00875232	192304	1093136	1148	609	0.00214187	322	0.127774	19209
117	30ds	0	0	0	0.399107	0.0349618	0	0.0349618	NA	0	NA	NA	NA	NA	NA	0	0.0776	NA	NA	2	2	NA	NA	NA	NA	NA	NA	NA	NA	0	5256	0	0	0	0	0	0
117	31ds	5.12187	126.417	178.567	57.7707	15.4546	8.24821	22.0244	2.67021	0.00317121	0.0029648	0.0110963	0.0325779	0.0172036	0.230878	1.154	0.128	0.525347	0.7017	4435	931	0.8265	192	299.75	36.4	31.8	5.32839	0.0925291	0.0257513	987688	2323372	5369	3801	0.0048425	728	0.0193633	2911
117	32ds	0.731696	17.4942	23.0817	7.25044	2.46499	1.6962	3.31647	1.95523	0.00048365	0.000212334	0.013754	0.0290909	0.0110572	0.185455	0.9964	0.1356	0.590501	0.743257	577	115	0.833815	195.7	299.15	37.8	33.8	6.2739	0.138374	0.0258988	128008	370576	694	526	0.00163634	246	0.0762161	11458
118	1ds	3.62481	75.5889	118.056	53.4742	10.7529	8.11425	15.4667	1.90611	0.00473847	0.00159054	0.015712	0.09538	0.0204751	0.222802	1.23	0.0952	0.516029	0.695231	2968	574	0.837945	189.4	298.65	38.6	34.4	4.23145	0.0466136	0.00845487	708726	1616728	3550	2273	0.00255399	384	0.0628189	9445
118	2ds	4.09038	76.3538	117.923	38.4429	8.7308	5.68663	14.0283	2.46689	0.00263422	0.00159881	0.0138529	0.0712166	0.0299132	0.29822	1.1112	0.1308	0.422935	0.622371	2838	698	0.802602	196.2	299.25	36.2	31.6	3.61674	0.052268	0.0103461	796492	1312700	3546	2296	0.00430986	648	0.116925	17580
118	3ds	6.75079	130.759	183.868	89.29	13.3148	5.68663	23.5373	4.13906	0.00322651	0.00239001	0.00684521	0.0713934	0.0351754	0.334318	1.1972	0.064	0.362198	0.565688	4547	967	0.824628	190.6	299.75	38.8	35.2	2.97105	0.0978472	0.0238032	1536988	2001912	5529	3932	0.0132488	1992	0.0470427	7073
118	4ds	6.71754	139.738	222.078	95.3092	13.2157	9.87677	21.9196	2.21931	0.00636077	0.00366413	0.0128566	0.0896043	0.0317899	0.224981	1.1142	0.0716	0.401117	0.602916	5695	970	0.854464	195.3	299.75	34	29.6	3.9762	0.0571287	0.0151349	1308662	1987016	6678	4202	0.00508138	764	0.0400059	6015
118	5ds	0	0	0	0	0	0	0	NA	0	NA	NA	NA	NA	NA	0	0	NA	NA	11	24	NA	NA	NA	NA	NA	2.99563	NA	NA	0	0	0	0	0	0	0	0
118	6ds	0.0332551	0.532082	2.5939	0.266041	0.0370861	0.232786	0.0710862	0.305371	0	NA	NA	NA	NA	NA	1.0224	0.1144	0.320306	0.521707	68	9	0.883117	209.2	NA	38	34.4	7.962	0.0361067	NA	5112	5576	78	16	2.66041e-05	4	0.0188956	2841
118	7ds	0	0	0	0	0	0	0	NA	0	NA	NA	NA	NA	NA	0	0	NA	NA	3	5	NA	NA	NA	NA	NA	2.44713	NA	NA	0	0	0	0	0	0	0	0
118	8ds	1.06416	19.288	35.7825	14.732	2.60739	1.56299	4.11333	2.6317	0.000606664	0.000497464	0.0119715	0.115789	0.0308202	0.310526	1.2884	0.1048	0.436386	0.633888	822	248	0.768224	195.4	299.55	38	34.2	3.26188	0.0943025	0.0206167	226422	392028	1076	580	0.00511464	769	0.0374785	5635
118	10ds	7.05149	163.182	227.045	100.883	16.9259	8.71457	27.2986	3.13252	0.00501665	0.00382435	0.0111089	0.0412448	0.0272031	0.28234	1.343	0.068	0.420249	0.620029	5629	1179	0.826821	199.2	299.55	36.8	32.4	3.89899	0.172727	0.0312036	1559250	2544348	6826	4906	0.0130652	1964	0.0662973	9966
118	11ds	2.19527	49.4935	71.9451	17.3959	4.15875	4.92274	6.87319	1.39621	0.00151177	0.00107618	0.0215724	0.0836454	0.0182167	0.163546	1.1206	0.1136	0.403479	0.605069	2051	107	0.950417	188.8	295.95	39.2	35.6	5.38243	0.0923123	0.0124713	408042	625156	2163	1488	0.0018427	277	0.0206954	3111
118	12ds	2.36158	52.5203	76.6018	34.9581	55.1451	0.0332617	58.0733	1745.95	0.000622278	0	1.20623e-05	0	0.00316032	0.287596	1.0904	0.3424	1.29738	0.949578	2196	104	0.954783	199	73.35	39.2	35.4	4.94599	0.0918744	0.0256667	440174	8289576	2303	1579	0.000572102	86	0.00359227	540
118	13ds	2.09549	47.4978	69.6833	16.1652	3.77199	4.6899	6.37128	1.35851	0.00133293	0.00105365	0.020595	0.0937913	0.0191868	0.159841	1.1716	0.104	0.389371	0.592029	1981	110	0.947394	188.5	296.15	39.2	35.6	5.48789	0.0941478	0.0140337	390734	567016	2095	1428	0.00164978	248	0.0121605	1828
118	14ds	5.32188	113.323	166.941	60.6694	11.5699	9.61264	17.9232	1.86454	0.00479774	0.00270951	0.0181359	0.06283	0.0242195	0.242872	1.0332	0.0896	0.450417	0.645527	3660	1304	0.737309	206.1	298.75	35.2	30.6	4.53342	0.118243	0.0152957	955042	1739220	5019	3407	0.00658582	990	0.0292371	4395
118	15ds	5.95385	113.655	196.843	69.4505	10.172	8.91414	16.8718	1.8927	0.00586145	0.00214619	0.0133238	0.108942	0.0351381	0.189287	0.9388	0.076	0.401099	0.602899	5036	863	0.853704	203.2	299.75	33.2	29.2	4.57303	0.0605803	0.0145173	1007136	1529088	5918	3417	0.00178283	268	0.0270152	4061
118	16ds	3.32617	64.2617	126.494	62.3657	15.267	4.12445	19.7554	4.78983	0.00199857	0.0014485	0.00522216	0.0464798	0.0198007	0.318524	1.175	0.124	0.643592	0.7728	3214	575	0.848245	195.3	299.75	39.6	36	4.16423	0.114307	0.0266641	674714	2294980	3803	1932	0.00512896	771	0.0174558	2624
118	9ds	3.52574	71.7788	107.801	62.0997	4.97697	8.31543	9.53714	1.14692	0.00305889	0.00194397	0.0274228	0.117647	0.0347444	0.206699	1.1098	0.036	0.320437	0.521851	3048	189	0.941613	189.9	293.25	35.6	30.6	3.5538	0.0614388	0.0171567	685498	748152	3241	2158	0.00194249	292	0.0299089	4496
118	25ds	7.1531	163.856	211.066	85.7374	10.4242	10.2805	21.3573	2.07745	0.0054366	0.00265336	0.0175349	0.0658487	0.0417012	0.260123	1.3844	0.0592	0.290805	0.488088	5829	504	0.920417	186.7	299.65	39	35.4	3.61403	0.0764227	0.016635	1643064	1566600	6344	4925	0.00281466	423	0.0287854	4326
118	26ds	0.731945	10.9792	31.3406	18.1323	2.46809	2.39546	3.17232	1.32431	0.000755677	0.000587748	0.0234312	0.0684932	0.0250471	0.320548	0.8496	0.0632	0.653665	0.778009	766	175	0.814028	207.6	299.75	39.8	36.4	4.97664	0.105282	0.0195896	105834	370916	942	330	0.00106465	160	0.00701336	1054
118	27ds	0.565594	9.18258	14.772	4.6911	1.06771	1.19773	1.73343	1.44727	0.000332863	0.000183648	0.0186451	0.0986842	0.0273462	0.296053	1.0208	0.0944	0.415613	0.61595	352	91	0.794582	194.7	264.05	40	36.6	3.72257	0.112902	0.0122129	100048	160460	444	276	0.00139735	210	0.0194099	2917
118	28ds	10.713	321.889	379.78	170.31	24.6827	5.28997	46.6746	8.82323	0.00916142	0.00538051	0.00409395	0.0321041	0.0352025	0.275488	1.773	0.048	0.326818	0.528825	10599	807	0.929248	189	299.15	38.8	35	3.42931	0.164718	0.0406067	3305040	3709428	11415	9675	0.0116313	1748	0.0289384	4349
118	29ds	5.0238	95.9513	153.509	59.2875	10.3994	9.9478	16.3444	1.64301	0.00558057	0.00261369	0.0207456	0.077567	0.0277033	0.24721	1.0124	0.0816	0.439217	0.636267	3784	817	0.82243	193.1	298.15	38	33.6	4.21661	0.0203282	0.00469265	893440	1562864	4614	2884	0.00457133	687	0.100257	15067
118	30ds	8.08467	172.24	262.07	108.627	20.5911	7.38599	32.3433	4.37901	0.00698973	0.00485479	0.00787808	0.0513229	0.0280899	0.278929	1.2628	0.0952	0.439663	0.636641	6206	1640	0.790976	198	299.35	39	35.2	3.75255	0.0706423	0.014529	1766180	3094516	7877	5177	0.00722629	1086	0.0691555	10393
118	31ds	6.2548	170.909	226.437	72.6289	6.25299	6.5875	16.2869	2.4724	0.00236618	0.00352445	0.0144481	0.0739496	0.0433443	0.13479	1.3924	0.0336	0.210368	0.383927	6579	220	0.967642	195.6	294.75	34.8	29.6	4.52104	0.100651	0.0255736	1507944	939728	6806	5137	0.00299432	450	0.0228766	3438
118	32ds	0	0	0	0.399243	0.0170077	0	0.0170077	NA	0	NA	NA	NA	NA	NA	0	0.0336	NA	NA	0	0	NA	NA	NA	NA	NA	NA	NA	NA	0	2556	0	0	0	0	0	0
119	10ds	2.62715	65.6456	84.7673	19.9531	4.02398	4.2234	7.4876	1.77289	0.00131235	0.000771972	0.0161689	0.0672976	0.0282132	0.175605	1.1596	0.0928	0.334812	0.537418	2007	537	0.788915	188.5	299.15	32.4	28.8	4.6453	0.0796222	0.0212195	520766	605016	2549	1974	0.00371792	559	0.0968722	14565
119	11ds	4.12364	100.53	134.118	30.628	8.74322	6.85056	13.8651	2.02394	0.00258421	0.00142733	0.0132989	0.0608466	0.0196823	0.17328	1.1262	0.1256	0.432492	0.63059	3283	732	0.817684	201.8	297.65	33.8	29.6	5.25967	0.0769437	0.0128054	770094	1314568	4033	3023	0.00304617	458	0.0230857	3471
119	12ds	3.82434	124.806	154.603	27.635	6.02777	4.75548	11.8594	2.49383	0.0010441	0.00171632	0.0112384	0.0469072	0.023799	0.126289	1.4288	0.1	0.308273	0.50827	4297	347	0.92528	192.3	297.35	33.2	28.6	5.64513	0.0788346	0.0157811	876800	906292	4649	3753	0.00246753	371	0.0260787	3921
119	13ds	0.332551	6.68428	10.8079	2.99296	0.664358	0.931143	1.00693	1.08139	0.000260272	0.000192375	0.0269461	0.107438	0.0249501	0.239669	0.9542	0.0868	0.468251	0.659788	242	83	0.744615	191.1	297.45	33.8	29.6	5.2783	0.0642129	0.0114034	51506	99888	325	201	0.00133686	201	0.104627	15731
119	14ds	0.299296	4.65572	12.2711	3.39202	0.767768	0.931143	1.06629	1.14514	0.000238609	0.000261334	0.0181034	0.167883	0.0267241	0.226277	0.806	0.1016	0.552896	0.720035	281	87	0.763587	195.8	294.15	35	30.6	4.22862	0.069457	0.0126041	44884	115436	369	140	0.00071166	107	0.0191683	2882
119	15ds	2.16158	48.8185	73.3941	23.5114	5.96099	5.32082	8.39242	1.57728	0.0019077	0.00088668	0.0142555	0.0982801	0.012919	0.125307	1.0084	0.1096	0.538026	0.710283	1960	238	0.89172	207.8	85.65	37	33.2	5.67771	0.0534323	0.011652	365572	896252	2207	1468	0.00111737	168	0.0151976	2285
119	16ds	0.964399	22.9793	30.3287	5.02152	1.23933	1.36346	2.57206	1.88642	0.000278681	0.000371575	0.0150134	0.0782123	0.030563	0.170391	1.1504	0.1176	0.285538	0.481842	868	44	0.951754	188.7	293.15	38.4	34.6	4.72818	0.0630327	0.0120682	200380	186336	912	691	0.000997654	150	0.011779	1771
119	9ds	0	0	0	0.232786	0.0217355	0.0997654	0.0217355	0.217867	0	NA	NA	NA	NA	NA	0	0.0888	NA	NA	60	17	NA	213.6	NA	33.4	30.4	2.97972	0.0471244	NA	0	3268	0	0	0	0	0	0
119	17ds	2.36158	45.2692	73.6747	33.1287	5.84387	4.75643	8.45423	1.77743	0.00159931	0.000752617	0.0127389	0.0730012	0.0225205	0.221321	1.0088	0.068	0.510375	0.691237	1902	311	0.859467	198.9	299.15	34.6	30	4.50429	0.106253	0.0190099	392396	878468	2215	1361	0.00308004	463	0.0165377	2486
119	18ds	5.48819	123.534	170.367	98.0556	14.136	8.81436	20.6369	2.34128	0.00463524	0.00242167	0.014115	0.0375708	0.0179731	0.22491	1.0652	0.0648	0.501669	0.684985	4469	643	0.874218	208.7	299.65	34.6	30	5.05842	0.0765437	0.0234092	977240	2124960	5122	3714	0.00164978	248	0.0193118	2903
119	19ds	0.76502	15.2671	25.3454	7.78325	1.78158	1.86266	2.59493	1.39314	0.000457108	0.000562594	0.0171963	0.142857	0.0179439	0.191638	0.9644	0.0792	0.503846	0.68656	612	145	0.808454	197.8	299.35	35	30.2	4.32262	0.102564	0.0194913	122266	267812	762	459	0.0042442	638	0.0661775	9948
119	20ds	3.52574	76.6018	109.697	48.7617	8.55534	4.88947	13.1152	2.68234	0.00204975	0.000930381	0.0126484	0.0320122	0.02584	0.270579	1.1862	0.0856	0.458822	0.652322	2927	361	0.890207	201.8	299.65	35.8	30.4	4.37449	0.134792	0.0319168	685454	1286064	3298	2303	0.00415106	624	0.030674	4611
119	21ds	7.18453	159.224	226.812	101.748	16.8127	9.18024	25.8312	2.81379	0.00435047	0.00404594	0.010471	0.0456776	0.0248143	0.261608	1.0926	0.068	0.457008	0.650866	5635	1157	0.829653	202.9	299.75	33.8	29.4	4.41462	0.190063	0.0503432	1355696	2527328	6819	4787	0.011748	1766	0.0320444	4817
119	22ds	6.88518	178.682	233.697	87.811	17.9977	7.91629	27.9727	3.53356	0.00422548	0.00271959	0.00849429	0.0271291	0.0231562	0.229739	1.2832	0.0864	0.447824	0.643404	6375	637	0.909156	208.2	298.55	35.2	30.4	4.53569	0.0960096	0.0242824	1499460	2705472	7026	5372	0.00383175	576	0.0407656	6128
119	23ds	0	0	0	0.0665235	0.00180944	0.0332617	0.00180944	0.0544	0	NA	NA	NA	NA	NA	0	0.0272	NA	NA	2	7	NA	NA	NA	NA	NA	1.53157	NA	NA	0	272	0	0	0	0	0	0
119	24ds	0.0997852	0.731758	6.58582	2.2618	0.268595	0.698496	0.344046	0.492552	0.000156937	0.000235405	0.0473815	0.228571	0.0249377	0.214286	0.7312	0.0424	0.658952	0.780695	101	97	0.510101	229.4	266.75	34.4	31	4.73934	0.109791	0.01695	11342	40376	198	22	0.000811586	122	0.00520879	783
119	1ds	4.59116	104.832	158.528	54.6282	12.4209	4.52462	18.5492	4.0996	0.00231636	0.0014214	0.00706411	0.0404393	0.0221021	0.206191	1.1436	0.1172	0.48099	0.669623	4055	702	0.852428	198.4	298.75	35.4	30.8	4.66853	0.0488318	0.0132094	921002	1866728	4765	3151	0.00169008	254	0.0689938	10369
119	2ds	9.28213	256.839	330.098	70.9301	19.6801	7.55213	32.8543	4.35034	0.00460854	0.00393082	0.00635436	0.0287917	0.0242682	0.166856	1.256	0.1392	0.396867	0.59901	9460	454	0.954206	173.6	299.85	34.6	29	5.33475	0.0515621	0.0260802	1979942	2957696	9922	7720	0.00463108	696	0.0666051	10010
119	3ds	0	0	0	0	0	0	0	NA	0	NA	NA	NA	NA	NA	0	0	NA	NA	0	1	NA	NA	NA	NA	NA	NA	NA	NA	0	0	0	0	0	0	0	0
119	4ds	0.765194	13.7069	20.0946	10.5131	1.36212	1.19769	2.16232	1.8054	0.000418182	0.000209091	0.0150925	0.104545	0.0287244	0.245455	0.8644	0.0544	0.431725	0.629937	464	139	0.769486	202.3	299.45	36.6	32	4.33925	0.0850315	0.0169201	120260	204712	604	412	0.00289443	435	0.0206003	3096
119	5ds	0	0	0	0	0	0	0	NA	0	NA	NA	NA	NA	NA	0	0	NA	NA	2	6	NA	NA	NA	NA	NA	1.42243	NA	NA	0	0	0	0	0	0	0	0
119	6ds	0	0	0	0	0	0	0	NA	0	NA	NA	NA	NA	NA	0	0	NA	NA	0	0	NA	NA	NA	NA	NA	NA	NA	NA	0	0	0	0	0	0	0	0
119	7ds	0	0	0	0	0	0	0	NA	0	NA	NA	NA	NA	NA	0	0	NA	NA	0	0	NA	NA	NA	NA	NA	NA	NA	NA	0	0	0	0	0	0	0	0
119	8ds	0	0	0	0.0332693	0.000159693	0	0.000159693	NA	0	NA	NA	NA	NA	NA	0	0.0048	NA	NA	0	4	NA	NA	NA	NA	NA	NA	NA	NA	0	24	0	0	0	0	0	0
12	17ds	0	0	0	0	0	0	0	NA	0	NA	NA	NA	NA	NA	0	0	NA	NA	0	3	NA	NA	NA	NA	NA	NA	NA	NA	0	0	0	0	0	0	0	0
12	18ds	0.0332627	0.765041	1.56335	0.399152	0.0674567	0.166313	0.0955703	0.57464	3.33511e-05	4.44682e-05	0.049505	0.125	0.00990099	0.1875	0.8452	0.09	0.531406	0.705833	37	10	0.787234	NA	NA	NA	NA	6.2561	NA	NA	4226	10140	47	23	8.64829e-05	13	0.00126398	190
12	19ds	0	0	0	0.133051	0.00436406	0	0.00436406	NA	0	NA	NA	NA	NA	NA	0	0.0384	NA	NA	0	0	NA	NA	NA	NA	NA	NA	NA	NA	0	656	0	0	0	0	0	0
12	20ds	0	0	0	0.432415	0.00723796	0.332627	0.00723796	0.02176	0	NA	NA	NA	NA	NA	0	0.016	NA	NA	6	3	NA	NA	NA	NA	NA	2.39788	NA	NA	0	1088	0	0	0	0	0	0
12	21ds	0	0	0	0	0	0	0	NA	0	NA	NA	NA	NA	NA	0	0	NA	NA	0	1	NA	NA	NA	NA	NA	NA	NA	NA	0	0	0	0	0	0	0	0
12	22ds	5.28876	107.538	164.55	73.8764	14.229	6.75232	20.5663	3.04582	0.003211	0.00200215	0.0116268	0.0143847	0.0218061	0.29089	1.0924	0.0944	0.51125	0.691859	3579	1353	0.725669	189.2	299.15	38	30.6	4.4695	0.0951534	0.0162185	952620	2138884	4947	3233	0.00399817	601	0.049914	7503
12	23ds	6.88537	148.817	210.752	89.277	12.9894	9.38007	21.7698	2.32085	0.00366353	0.00423341	0.0166599	0.0259197	0.0248365	0.264214	1.1568	0.072	0.394341	0.596672	4417	1897	0.699557	193.9	299.45	35	30.4	4.27765	0.108685	0.0177587	1319852	1952548	6336	4474	0.00767037	1153	0.0462152	6947
12	24ds	0.532203	7.18474	19.0262	11.6752	2.06678	2.32839	2.58922	1.11202	0.000565511	0.000365226	0.0219002	0.0502283	0.0183575	0.351598	0.7674	0.0744	0.695135	0.798226	418	153	0.732049	176.2	299.85	40	36.4	4.34339	0.194116	0.0335403	78532	310676	572	216	0.00253462	381	0.00983245	1478
12	17ds	2.16189	50.9873	70.3446	49.4241	10.5285	5.98677	13.7618	2.2987	0.00246788	0.000762799	0.0128837	0.0146341	0.0140836	0.319512	1.4312	0.0696	0.629035	0.765055	1765	347	0.835701	191.8	298.55	36.2	31	3.81654	0.142109	0.028067	486060	1582768	2115	1533	0.00465638	700	0.0139425	2096
12	18ds	0	0	0	0	0	0	0	NA	0	NA	NA	NA	NA	NA	0	0	NA	NA	0	0	NA	NA	NA	NA	NA	NA	NA	NA	0	0	0	0	0	0	0	0
12	19ds	0	0	0	1.92907	0.0375703	0	0.0375703	NA	0	NA	NA	NA	NA	NA	0	0.0168	NA	NA	0	1	NA	NA	297.15	NA	NA	NA	NA	0.00407606	0	5648	0	0	0	0	0	0
12	20ds	1.26387	23.3817	38.5149	20.5213	3.51604	2.86035	4.90608	1.7152	0.000707433	0.000533678	0.015687	0.0404762	0.018711	0.297619	0.9988	0.0776	0.547709	0.716671	928	228	0.802768	182	298.85	34.4	30.2	4.05148	0.0920155	0.0163043	208966	528572	1158	703	0.00276057	415	0.0319893	4809
12	21ds	3.3925	54.6459	85.8769	64.4908	8.93495	3.7251	12.9591	3.47887	0.00189273	0.000863087	0.0104074	0.0466667	0.0240856	0.376667	1.0638	0.0608	0.507898	0.689471	1643	931	0.638306	196.9	299.95	34.4	30.2	3.11053	0.199468	0.0408574	604962	1343204	2582	1643	0.0107828	1621	0.0323419	4862
12	22ds	0	0	0	2.42797	0.0737836	1.72951	0.0737836	0.0426615	0	NA	NA	NA	NA	NA	0	0.024	NA	NA	2	6	NA	NA	276.45	NA	NA	1.4196	NA	0.00480706	0	11092	0	0	0	0	0	0
12	23ds	0.133039	1.46343	6.28611	4.45682	0.757287	1.06432	0.878645	0.82555	0.000271631	0.000147134	0.0290749	0.0625	0.0211454	0.515625	0.9052	0.0452	0.859743	0.86188	113	75	0.601064	206.1	298.85	38.6	35.2	3.70098	0.122097	0.0191751	18244	113844	189	44	0.00124392	187	0.0224105	3369
12	24ds	3.12643	61.7968	90.6996	57.6726	6.63388	4.45682	10.8184	2.42739	0.0014455	0.00114789	0.0147162	0.0358566	0.0279307	0.322709	1.168	0.0496	0.412515	0.613201	2000	722	0.734754	188.2	299.95	34	29.8	3.59448	0.136433	0.0335697	629070	997280	2727	1858	0.00635928	956	0.0195501	2939
12	1ds	0.0997908	2.26193	3.55921	1.23075	0.341977	0.465691	0.452678	0.972057	8.94845e-05	3.35567e-05	0.0213592	0	0.015534	0.275	0.85	0.1088	0.611637	0.755452	84	23	0.785047	171.3	284.75	39	35	4.58493	0.102674	0.0140082	16640	51404	107	68	0.000578787	87	0.0805379	12106
12	2ds	3.35962	70.5854	105.579	78.735	12.7854	6.32009	16.972	2.68541	0.00334135	0.00138502	0.0120119	0.0352349	0.0163798	0.296141	1.1832	0.0776	0.607873	0.753324	2443	723	0.771636	182.1	299.65	35.4	30.8	4.17299	0.0705773	0.010937	629306	1921836	3174	2122	0.00589431	886	0.102838	15458
12	3ds	9.84603	162.193	243.523	233.244	23.499	4.98954	37.905	7.5969	0.00711349	0.00429581	0.00553938	0.0197521	0.0316819	0.450426	1.2484	0.0432	0.420153	0.619944	6277	1027	0.859392	175.1	299.95	39.4	35.8	2.67949	0.131484	0.029944	2165434	3532240	7321	4876	0.0173769	2612	0.0572932	8612
12	4ds	0.964645	19.7586	29.8375	15.268	3.86749	1.8295	5.10756	2.79178	0.000418549	0.000332377	0.0097955	0.011396	0.0154666	0.321937	1.1748	0.0728	0.614768	0.757209	778	119	0.867336	184.4	298.85	38.8	35	4.27581	0.220368	0.0318623	186400	581340	897	594	0.00349933	526	0.0180023	2706
12	5ds	2.02908	38.1866	61.6707	39.5172	8.32652	3.22657	11.0393	3.42136	0.00164314	0.000514374	0.0101373	0.0337553	0.017401	0.323488	1.1356	0.0996	0.609532	0.754264	1516	335	0.819017	192.9	299.75	39.2	36	3.70776	0.0571777	0.0121111	407764	1251596	1854	1148	0.00153013	230	0.0199449	2998
12	6ds	0	0	0	0	0	0	0	NA	0	NA	NA	NA	NA	NA	0	0	NA	NA	0	0	NA	NA	NA	NA	NA	NA	NA	NA	0	0	0	0	0	0	0	0
12	7ds	0	0	0	0.0332636	0.000345942	0	0.000345942	NA	0	NA	NA	NA	NA	NA	0	0.0104	NA	NA	0	0	NA	NA	NA	NA	NA	NA	NA	NA	0	52	0	0	0	0	0	0
12	8ds	0	0	0	0.0997908	0.0012241	0	0.0012241	NA	0	NA	NA	NA	NA	NA	0	0.0152	NA	NA	0	0	NA	NA	NA	NA	NA	NA	NA	NA	0	184	0	0	0	0	0	0
121	17ds	4.12364	117.424	139.572	25.1409	4.01488	5.62012	9.30772	1.65614	0.00162132	0.00140333	0.0196824	0.0649433	0.0223288	0.0851198	1.1568	0.0552	0.245154	0.431349	3505	684	0.836715	194.6	297.15	33.8	29.8	6.62505	0.140847	0.0193656	795794	603648	4197	3531	0.00399727	601	0.021423	3221
121	18ds	2.76018	60.6573	85.3659	17.0931	3.1072	4.85525	5.88366	1.21181	0.000912814	0.001496	0.0271426	0.0666667	0.0149605	0.132275	0.942	0.0728	0.326156	0.528107	2219	344	0.865782	196.3	296.45	32.4	28.6	6.34053	0.0731884	0.0144942	417448	467176	2567	1824	0.000937795	141	0.0120783	1816
121	19ds	3.35877	81.9074	114.763	32.8228	7.32163	4.19015	11.1519	2.66146	0.00181973	0.000823212	0.0104432	0.0514372	0.020069	0.15885	0.9928	0.0872	0.464119	0.656536	2911	534	0.844993	195.7	298.35	33	29	5.98139	0.104247	0.0170161	575894	1100828	3451	2463	0.00476213	716	0.0508271	7642
121	20ds	2.39437	66.0779	83.1711	20.0196	4.60693	3.62481	7.85337	2.16656	0.0010566	0.000847889	0.0148501	0.046841	0.0181661	0.16122	1.2068	0.1152	0.383648	0.586618	2053	438	0.824167	199.1	296.45	32.6	28.8	5.49451	0.0608164	0.0139983	488112	692664	2501	1987	0.000944446	142	0.0322907	4855
121	21ds	3.12598	83.8694	104.787	30.761	4.52693	3.52504	8.38903	2.37984	0.000987747	0.00100109	0.0140907	0.0442404	0.0215764	0.141068	1.1196	0.0544	0.336888	0.539625	2707	440	0.860184	194	299.15	33.2	28.8	6.13267	0.148999	0.0218526	580678	680636	3151	2522	0.00378443	569	0.0186827	2809
121	22ds	0	0	0	0.498827	0.00883256	0.498827	0.00883256	0.0177067	0	NA	NA	NA	NA	NA	0	0.0168	NA	NA	9	2	NA	NA	NA	NA	NA	1.63068	NA	NA	0	1328	0	0	0	0	0	0
121	23ds	1.66276	38.842	58.5955	12.0716	1.97243	2.79343	3.89481	1.39428	0.000583161	0.00089904	0.0265993	0.0652504	0.0228956	0.150228	0.9858	0.076	0.306646	0.506424	1505	243	0.860984	193	295.35	35.2	31.2	6.03804	0.0705306	0.0124626	289036	296560	1762	1168	0.00115063	173	0.0264378	3975
121	24ds	8.94563	252.174	308.84	97.0717	6.51521	6.98358	20.4794	2.9325	0.0028604	0.00423262	0.0168127	0.0585847	0.0548196	0.160963	1.3148	0.032	0.166302	0.318136	6661	2577	0.721044	202.5	293.15	32.6	28.6	4.36229	0.12172	0.027774	2099548	979580	9287	7583	0.0116326	1749	0.0551436	8291
121	25ds	0	0	0	0	0	0	0	NA	0	NA	NA	NA	NA	NA	0	0	NA	NA	0	0	NA	NA	NA	NA	NA	NA	NA	NA	0	0	0	0	0	0	0	0
121	26ds	1.66309	41.178	52.0546	8.98067	1.26839	2.2618	3.14663	1.39121	0.000486387	0.000711786	0.019833	0.107509	0.0276618	0.0853242	1.0748	0.0612	0.224095	0.403095	1186	373	0.760744	202.8	295.15	33.2	29.2	6.2259	0.0880066	0.0160762	282342	190668	1565	1238	0.00116416	175	0.00700492	1053
121	27ds	10.045	355.069	421.227	98.3217	14.4949	6.18668	30.3502	4.90573	0.0040824	0.00416244	0.00966648	0.0180147	0.0268921	0.118566	1.3304	0.0672	0.281988	0.477589	11620	1018	0.919449	200.9	299.75	33	28.2	6.54794	0.111438	0.0247084	2383412	2178920	12664	10675	0.00419098	630	0.0263566	3962
121	28ds	10.3777	282.459	363.651	130.652	11.1192	8.0826	25.9242	3.2074	0.00364377	0.00616085	0.0133604	0.0429833	0.0360849	0.157296	1.178	0.0352	0.243296	0.428911	9323	1570	0.855871	216.4	295.25	33.6	29.2	4.94171	0.161714	0.0272092	2225532	1671464	10933	8492	0.0132515	1992	0.0533851	8025
121	29ds	12.2736	344.891	437.092	123.667	17.615	6.65235	35.5266	5.34046	0.00512955	0.00658979	0.006784	0.0254692	0.0314702	0.168135	1.2376	0.072	0.297419	0.495825	11583	1541	0.882582	187.3	299.85	33.4	29	5.03598	0.0818825	0.0185565	2692524	2647936	13141	10369	0.0116749	1755	0.0705681	10608
121	30ds	11.7747	353.306	436.394	108.333	18.7	7.68346	35.972	4.68175	0.0058306	0.00715732	0.00852636	0.0241096	0.0274975	0.154703	1.3022	0.0792	0.318621	0.519848	11310	1770	0.864679	199.7	299.35	33.8	29	5.6227	0.101147	0.0209394	2596386	2811036	13120	10622	0.00908045	1365	0.0586138	8811
121	31ds	6.02037	139.4	192.419	74.8056	4.7862	8.64805	11.7448	1.35808	0.00269724	0.00384663	0.0313454	0.0909914	0.0271845	0.111363	1.0456	0.0328	0.227325	0.407518	4719	1044	0.818844	205.5	294.45	33.2	29	5.24374	0.105027	0.0281222	1046030	719476	5785	4191	0.00520879	783	0.0344325	5176
121	32ds	7.18453	235.892	292.969	103.743	13.8954	4.29076	25.6206	5.97111	0.00236266	0.00194312	0.00583872	0.0201992	0.0272314	0.161594	1.4248	0.0576	0.339469	0.542353	8098	697	0.92075	198.5	299.95	34.4	29.8	5.6006	0.152034	0.0282668	1762566	2088800	8808	7092	0.00870127	1308	0.0448302	6739
121	10ds	0	0	0	0.199616	0.00614816	0	0.00614816	NA	0	NA	NA	NA	NA	NA	0	0.022	NA	NA	1	1	NA	NA	NA	NA	NA	NA	NA	NA	0	924	0	0	0	0	0	0
121	11ds	0	0	0	0	0	0	0	NA	0	NA	NA	NA	NA	NA	0	0	NA	NA	0	4	NA	NA	NA	NA	NA	NA	NA	NA	0	0	0	0	0	0	0	0
121	12ds	0.432501	7.41905	16.9008	13.2079	1.37924	2.96097	1.7646	0.595955	0.00102128	0.000493033	0.041566	0.234973	0.0115998	0.125683	0.7884	0.052	0.660775	0.781614	468	38	0.924901	207.8	299.85	33.8	30	4.34973	0.038921	0.00918677	57916	207284	508	223	0.00279462	420	0.0198618	2985
121	13ds	3.12731	90.1265	122.797	24.9187	6.48764	3.99231	10.6898	2.6776	0.00133598	0.00132161	0.0120889	0.0482014	0.0165967	0.134532	1.2182	0.1088	0.405497	0.6069	2662	1015	0.72396	212.9	298.95	35.2	31	6.91602	0.071523	0.00853973	631538	975020	3691	2709	0.00562916	846	0.0969334	14568
121	14ds	1.6302	33.4024	59.3857	16.6014	2.16878	3.16058	4.17781	1.32185	0.00074217	0.00124932	0.0245098	0.1231	0.0272672	0.165653	1.0344	0.0592	0.317963	0.51912	1045	734	0.587409	213.8	299.25	36.8	32.6	4.54641	0.0984275	0.0137141	301934	325944	1785	1004	0.00352654	530	0.0330031	4960
121	15ds	0.632116	14.206	20.4273	4.35828	0.746749	1.06462	1.41377	1.32796	0.000194994	0.000309697	0.0187333	0.109005	0.0187333	0.118483	0.9548	0.0792	0.326239	0.528196	465	149	0.757329	201.6	259.15	33.8	30.4	6.01009	0.0567307	0.0115878	100246	112228	614	427	0.000365962	55	0.00669378	1006
121	16ds	0	0	0	0	0	0	0	NA	0	NA	NA	NA	NA	NA	0	0	NA	NA	1	1	NA	NA	NA	NA	NA	NA	NA	NA	0	0	0	0	0	0	0	0
121	9ds	0	0	0	0.166346	0.0139465	0.0332693	0.0139465	0.4192	0	NA	NA	NA	NA	NA	0	0.0872	NA	NA	13	6	NA	NA	NA	NA	NA	3.79497	NA	NA	0	2096	0	0	0	0	0	0
122	25ds	7.08334	161.886	205.65	146.589	14.9497	6.8173	26.2187	3.84591	0.00434811	0.0023045	0.00879804	0.0446835	0.0335925	0.311957	1.254	0.0496	0.366724	0.570191	5636	540	0.912565	194.8	299.85	35.4	31	3.22602	0.081408	0.0318852	1694332	2247724	6184	4868	0.00603248	907	0.0187692	2822
122	26ds	4.55595	89.0905	144.194	58.6953	7.19819	8.57982	12.6132	1.4701	0.00270847	0.00315988	0.0198413	0.106931	0.0305463	0.245545	1.0708	0.0552	0.367225	0.570686	2897	1414	0.672002	218.2	297.65	33.2	29.4	3.95757	0.0657267	0.0206548	814164	1082268	4336	2679	0.00580634	873	0.0267637	4024
122	27ds	0.0332551	0.266041	3.95736	0.365806	0.0542192	0.199531	0.0802779	0.402333	3.33931e-05	0.000178096	0.060241	0.341463	0.0120482	0.0731707	0.7836	0.112	0.488643	0.675394	77	41	0.652542	223.4	NA	32.6	29.2	3.85414	0.0628219	NA	3918	8152	119	8	0.00182238	274	0.0170732	2567
122	28ds	4.75548	94.7106	152.807	54.7712	11.6844	8.97888	17.439	1.94223	0.00416026	0.00328625	0.0133713	0.106052	0.0209957	0.20322	1.086	0.0864	0.481505	0.670014	3376	1204	0.737118	202.7	297.05	35.8	31.2	4.17357	0.0650452	0.0132647	865224	1756780	4595	2848	0.00642489	966	0.0315325	4741
122	29ds	0.13302	2.82669	7.61542	0.399061	0.019554	0.399061	0.154942	0.388267	7.80327e-05	0.000256393	0.258065	0.244444	0.0645161	0.0333333	0.9524	0.0292	0.0585889	0.126202	202	26	0.885965	215.2	NA	33.6	29	5.53549	0.0171288	NA	20356	2940	229	85	0.000924492	139	0.16569	24912
122	30ds	1.66276	37.2125	57.6311	15.6964	3.76679	3.59155	5.61046	1.56213	0.00124602	0.000742577	0.0193628	0.0714286	0.0181306	0.169643	0.957	0.1	0.483317	0.671388	1277	449	0.739861	195.2	292.15	33.4	29	5.9807	0.0334148	0.00756577	277200	566348	1733	1119	0.00141002	212	0.104135	15657
122	31ds	0.299296	4.05713	8.4468	3.05947	0.504307	0.731613	0.769417	1.05167	0.000202927	0.000180379	0.0264901	0.142857	0.0291391	0.244898	0.8192	0.1052	0.462736	0.655441	205	48	0.810277	186.7	267.95	35.8	31.4	4.57963	0.0496038	0.00757107	39860	75824	254	122	0.000419015	63	0.0434711	6536
122	32ds	4.45619	115.728	149.515	47.6878	8.57205	8.31378	14.7074	1.76904	0.00339927	0.00136894	0.0161516	0.0561365	0.0279547	0.190974	1.2072	0.0912	0.379698	0.582841	3916	571	0.872743	205.1	299.15	34.4	29.8	4.73201	0.0563547	0.0181106	922462	1288832	4496	3480	0.00281338	423	0.0580901	8734
122	1ds	0.964645	25.5797	32.0329	7.55084	1.72646	1.56339	3.0044	1.92172	0.000457859	0.0001761	0.0138302	0.0439024	0.0215136	0.129268	1.3268	0.108	0.371249	0.574645	916	47	0.951194	203.7	295.65	35.2	30.4	5.58446	0.0544281	0.010964	192092	259512	963	769	0.000605398	91	0.0649572	9764
122	2ds	1.4636	31.667	60.0076	37.2553	5.83742	5.72134	7.55716	1.32087	0.00213792	0.000908617	0.0206936	0.066092	0.0139852	0.208333	1.058	0.072	0.642895	0.772435	1528	274	0.847947	199.9	298.85	34.2	29.4	4.62002	0.0488386	0.0158928	258502	877448	1804	952	0.00683235	1027	0.122077	18350
122	3ds	0.133054	1.86276	10.478	9.97908	0.461885	1.99582	0.576419	0.288813	0.000626716	0.000296266	0.0805755	0.297619	0.0201439	0.178571	0.6618	0.0208	0.701806	0.801302	257	56	0.821086	201.9	291.55	33.8	31	4.86524	0.11499	0.0457059	17216	69428	315	56	0.000612051	92	0.00874833	1315
122	4ds	1.62992	34.195	62.0366	47.8663	6.42568	10.8439	8.31263	0.766569	0.00418255	0.00109706	0.0343046	0.0700132	0.0140525	0.215324	1.0828	0.0488	0.643978	0.773002	1584	280	0.849785	199.8	298.65	34.4	29.4	4.41589	0.0469756	0.0104679	283636	965872	1865	1028	0.00799657	1202	0.127919	19228
122	5ds	4.32427	86.2858	153.911	52.7561	8.58909	10.6444	13.1437	1.2348	0.00499917	0.00323866	0.0241299	0.105083	0.0210363	0.161622	0.917	0.0892	0.460268	0.653477	4065	549	0.881014	203.2	79.05	34	29.6	5.48004	0.0199683	0.00709119	684620	1291064	4627	2594	0.000445732	67	0.0404685	6083
122	6ds	4.92302	93.371	141.171	76.6726	11.3328	9.38034	17.1271	1.82585	0.00374846	0.00268725	0.0157577	0.0697978	0.0202683	0.258317	1.034	0.068	0.47068	0.661686	3332	907	0.786034	200.2	299.45	36.4	32.2	3.82762	0.0560812	0.0176578	870972	1703476	4244	2807	0.00925394	1391	0.051532	7746
122	7ds	0	0	0	0	0	0	0	NA	0	NA	NA	NA	NA	NA	0	0	NA	NA	5	5	NA	NA	NA	NA	NA	0.793637	NA	NA	0	0	0	0	0	0	0	0
122	8ds	0	0	0	3.89184	59.3328	0.0332636	59.3328	1783.71	0	NA	NA	NA	NA	NA	0	3.1048	NA	NA	7	9	NA	NA	75.35	NA	NA	0.991028	NA	0.0296835	0	8918568	0	0	0	0	0	0
122	17ds	1.23096	18.9635	32.4376	16.435	1.93933	2.26231	3.25098	1.43702	0.000490607	0.000646165	0.0226804	0.0816901	0.0309278	0.323944	0.9352	0.0572	0.394197	0.596538	674	297	0.69413	195.6	299.75	39.2	35.6	3.64542	0.12684	0.0243001	197126	291460	975	570	0.00214254	322	0.00987432	1484
122	18ds	5.82213	119.836	183.979	81.543	8.80462	9.54829	15.5331	1.62679	0.00409105	0.00291968	0.0210423	0.061	0.027981	0.208	1.0284	0.0608	0.363342	0.56683	4885	638	0.884483	191.9	299.65	35.2	31	4.63984	0.049313	0.0165755	1011212	1323236	5530	3602	0.00208266	313	0.0307541	4622
122	19ds	0.665386	6.58732	21.7248	55.8591	5.85734	7.38578	6.49238	0.879038	0.00342263	0.000363823	0.0291515	0.125654	0.00998185	0.47644	0.8828	0.0496	1.0096	0.902186	608	45	0.931087	177.4	299.15	37	33.4	2.45895	0.0447239	0.0123323	95440	880292	653	198	0.00193627	291	0.0886959	13330
122	20ds	0.865001	8.55021	24.2533	53.2309	57.4289	0.0332693	58.1905	1749.08	0.04	0	3.4752e-05	0	0.00196928	0.732759	0.846	0.088	1.88309	0.986911	658	68	0.906336	179.3	73.75	37.8	34.6	2.3801	0.0594272	0.0263153	114468	8630916	729	257	0.000924886	139	0.00494382	743
122	21ds	0	0	0	0.0665386	0.00399231	0.0332693	0.00399231	0.12	0	NA	NA	NA	NA	NA	0	0.06	NA	NA	26	1	NA	NA	NA	NA	NA	1.55199	NA	NA	0	600	0	0	0	0	0	0
122	22ds	0.0998079	2.4952	9.18232	2.86116	0.460979	0.865001	0.579964	0.670477	0.000202678	0.000247717	0.0377358	0.132075	0.0203193	0.207547	0.9672	0.0672	0.687911	0.794842	239	37	0.865942	198.6	293.75	34.4	29.6	8.83012	0.0906993	0.0146055	17882	69280	276	75	0.00322712	485	0.0764062	11483
122	23ds	0.0665386	0.964809	3.95905	0.299424	0.0509952	0.266154	0.10368	0.38955	0	NA	NA	NA	NA	NA	0.7918	0.0904	0.294008	0.49185	110	9	0.92437	204.5	NA	36.4	34	5.96682	0.147113	NA	7918	7664	119	29	0.000425847	64	0.00244862	368
122	24ds	0.0998079	2.4952	10.1804	224.035	11.5599	4.29174	11.6789	2.72124	0.0246792	0.000255932	0.0386664	0.0578512	0.00200493	0.289256	0.9672	0.0384	1.99186	0.989811	254	52	0.830065	198	70.25	34.2	29.6	6.12815	0.0850405	0.0054526	17884	1737316	306	75	0.00652743	981	0.0497642	7479
123	1ds	0	0	0	0.232852	0.00646663	0	0.00646663	NA	0	NA	NA	NA	NA	NA	0	0.0336	NA	NA	1	2	NA	NA	NA	NA	NA	NA	NA	NA	0	972	0	0	0	0	0	0
123	2ds	6.58638	133.69	199.887	61.606	15.0428	7.15188	24.0519	3.36302	0.00327519	0.00387597	0.00711665	0.0864865	0.0286434	0.266112	1.2052	0.1396	0.42647	0.625432	4747	1247	0.791959	196.5	299.55	32.8	28.6	3.51641	0.0650302	0.0158804	1354154	2261092	6009	4019	0.00942053	1416	0.0863482	12979
123	3ds	4.32439	74.679	131.329	70.787	11.1051	6.68618	16.0646	2.40266	0.00327797	0.00255514	0.0128619	0.088	0.0254247	0.296667	1.0096	0.068	0.51043	0.691276	2919	1020	0.741051	189.6	299.95	34.6	30.2	3.69333	0.099417	0.026613	745468	1669208	3948	2245	0.0189342	2846	0.0542811	8159
123	4ds	0	0	0	0	0	0	0	NA	0	NA	NA	NA	NA	NA	0	0	NA	NA	0	1	NA	NA	NA	NA	NA	NA	NA	NA	0	0	0	0	0	0	0	0
123	5ds	0.232852	4.32439	6.12068	0.997937	0.285756	0.332646	0.512128	1.53956	0.000111943	8.95546e-05	0.018648	0.142857	0.025641	0.128571	0.9392	0.1628	0.354556	0.557978	163	21	0.88587	183.9	253.3	39	34.8	5.85477	0.0649708	0.00917684	34026	42952	184	130	0.000884838	133	0.0153017	2300
123	6ds	0	0	0	0	0	0	0	NA	0	NA	NA	NA	NA	NA	0	0	NA	NA	1	0	NA	NA	NA	NA	NA	NA	NA	NA	0	0	0	0	0	0	0	0
123	7ds	5.95436	137.981	193.766	51.6599	14.6408	9.74652	21.8731	2.2442	0.00458511	0.00281712	0.0118016	0.0507125	0.0207435	0.201593	1.1396	0.1336	0.480632	0.669351	4865	951	0.836486	196.2	297.15	33.2	29.2	4.88528	0.03301	0.00752238	1087094	2200660	5825	4148	0.00276096	415	0.0704544	10590
123	8ds	0.36591	4.32439	17.3308	11.3432	1.83083	2.76096	2.17916	0.789277	0.000926339	0.000410403	0.0293372	0.2	0.0170228	0.29697	0.7928	0.0776	0.796295	0.840153	383	137	0.736538	197.5	295.05	38	34.2	4.34765	0.0366917	0.0073197	52358	275192	521	130	0.00133724	201	0.041115	6180
123	10ds	7.15168	162.027	244.022	66.494	16.8665	9.01444	26.4527	2.93448	0.00268672	0.00632678	0.0106039	0.0481651	0.0257017	0.26114	1.1804	0.1208	0.440823	0.63761	5323	1994	0.727484	194.2	299.35	33.8	29.2	4.06986	0.0880294	0.0172701	1440946	2535280	7336	4871	0.00843565	1268	0.0633672	9525
123	11ds	6.41988	115.059	175.033	67.4254	15.8937	7.95	23.4786	2.95328	0.00410506	0.00398252	0.00853735	0.0920863	0.0212597	0.245084	1.0616	0.104	0.490722	0.676944	4289	962	0.816797	197	299.15	37.4	33.2	3.65618	0.0934933	0.0190571	1140122	2389052	5262	3459	0.0108905	1637	0.0444601	6683
123	12ds	7.28473	130.593	191.033	121.745	49.0729	0.0665272	58.1174	873.587	0.0375	0	1.35501e-05	0.000848896	0.0118699	0.370968	1.1008	0.124	0.807925	0.844377	4651	1082	0.811268	200.2	75.95	37.2	32.6	3.42571	0.0935215	0.0260975	1359506	7376368	5743	3926	0.00597415	898	0.015574	2341
123	13ds	6.15377	109.97	168.447	67.5917	14.9742	8.18285	22.0633	2.69629	0.00417541	0.00358732	0.00896224	0.0990301	0.0208527	0.234303	1.04	0.0952	0.49308	0.678693	4178	876	0.826672	197.6	299.35	37.4	33.2	3.72233	0.0961878	0.0199842	1065594	2250840	5064	3306	0.0094136	1415	0.0391114	5879
123	14ds	4.95628	105.013	162.925	60.0741	13.7192	9.28055	19.6116	2.11319	0.00432155	0.00254532	0.0146375	0.0375708	0.0216169	0.26351	1.0712	0.1048	0.52222	0.699545	3974	911	0.813511	195.2	298.95	36.4	31.2	4.6388	0.0686675	0.0157458	885714	2062192	4898	3157	0.00352594	530	0.0238367	3583
[truncated: 6,579 more rows]

## Sheet: Table S5
Table S5: Mean song trait values for each France and Zambia inbred strain, and statistical comparisons between populations and between RIL parental strains.
[truncated: 28 more rows]

## Sheet: Table S6
Table S6: LOD scores and p-values at each chromosomal window for all mapped traits.
[truncated: 5,622 more rows]

[truncated: 4 more sheets: Table S7, Table S8, Table S9, Table S10]
